# Supplementary material for: Tuning the electronic structure of Ag-Pd alloys to enhance performance for alkaline oxygen reduction
Source: Nat Commun. 2021 Jan 27;12:620. doi: 10.1038/s41467-021-20923-z (PMC7840808; doi:10.1038/s41467-021-20923-z)
Supplement: Supplementary file 2 — Source Data [file 41467_2021_20923_MOESM2_ESM.xlsx]

## Sheet: GI-XRD, Fig 1a
Pd content (%)	0		10		20		30		40		50		60		70		80		90		100
	2theta	normalized intensity	2theta	normalized intensity	2theta	normalized intensity	2theta	normalized intensity	2theta	normalized intensity	2theta	normalized intensity	2theta	normalized intensity	2theta	normalized intensity	2theta	normalized intensity	2theta	normalized intensity	2theta	normalized intensity
	25.05	0.0988746	25.05	0.120446	25.05	0.142306	25.05	0.129152	32.55	0.0613698	32.55	0.0840049	32.55	0.076276	32.55	0.0745872	32.55	0.0733269	32.55	0.071476	34.55	0.0608961
	25.1	0.0967276	25.1	0.123891	25.1	0.141556	25.1	0.130266	32.6	0.0606844	32.6	0.0862008	32.6	0.0713101	32.6	0.0746374	32.6	0.0733408	32.6	0.0744546	34.6	0.0604412
	25.15	0.0949035	25.15	0.121152	25.15	0.144831	25.15	0.132202	32.65	0.0630562	32.65	0.0828666	32.65	0.0749604	32.65	0.0790492	32.65	0.0737565	32.65	0.0681239	34.65	0.0622753
	25.2	0.0931654	25.2	0.123113	25.2	0.140591	25.2	0.129115	32.7	0.0612208	32.7	0.0846215	32.7	0.0693749	32.7	0.0776358	32.7	0.0731393	32.7	0.0725173	34.7	0.0576283
	25.25	0.0975828	25.25	0.121466	25.25	0.144055	25.25	0.126586	32.75	0.0623865	32.75	0.0832551	32.75	0.074648	32.75	0.0782422	32.75	0.0744729	32.75	0.0684502	34.75	0.0588557
	25.3	0.0956295	25.3	0.118699	25.3	0.140727	25.3	0.129051	32.8	0.0596535	32.8	0.0854171	32.8	0.0703018	32.8	0.0766238	32.8	0.0760935	32.8	0.0735228	34.8	0.0587317
	25.35	0.0934395	25.35	0.123431	25.35	0.141581	25.35	0.126993	32.85	0.0610156	32.85	0.0848649	32.85	0.0729783	32.85	0.0758836	32.85	0.0707141	32.85	0.0696254	34.85	0.0601797
	25.4	0.0931435	25.4	0.121643	25.4	0.138661	25.4	0.1284	32.9	0.0617606	32.9	0.0833628	32.9	0.0734418	32.9	0.0757289	32.9	0.0719043	32.9	0.0680767	34.9	0.0624827
	25.45	0.0935577	25.45	0.118485	25.45	0.139295	25.45	0.129866	32.95	0.0616922	32.95	0.0812499	32.95	0.0726069	32.95	0.0768622	32.95	0.0699388	32.95	0.0701782	34.95	0.0581115
	25.5	0.0928742	25.5	0.119383	25.5	0.135904	25.5	0.129188	33	0.0610909	33	0.0822245	33	0.0714475	33	0.0738095	33	0.0676577	33	0.0669599	35	0.0569118
	25.55	0.0898448	25.55	0.121037	25.55	0.140877	25.55	0.124897	33.05	0.0586384	33.05	0.0787206	33.05	0.0716159	33.05	0.0771675	33.05	0.071229	33.05	0.0690331	35.05	0.0591873
	25.6	0.0944344	25.6	0.119949	25.6	0.136857	25.6	0.121987	33.1	0.0623004	33.1	0.078847	33.1	0.0712532	33.1	0.0746124	33.1	0.0711569	33.1	0.0702291	35.1	0.0593391
	25.65	0.0927824	25.65	0.114664	25.65	0.135384	25.65	0.126273	33.15	0.060465	33.15	0.0796858	33.15	0.0727199	33.15	0.0714134	33.15	0.0695357	33.15	0.0663601	35.15	0.0555745
	25.7	0.0935194	25.7	0.116598	25.7	0.137622	25.7	0.124478	33.2	0.0596112	33.2	0.0801854	33.2	0.0703802	33.2	0.0761179	33.2	0.0727627	33.2	0.0674995	35.2	0.0593393
	25.75	0.0936323	25.75	0.118224	25.75	0.135457	25.75	0.124858	33.25	0.0597953	33.25	0.0799725	33.25	0.0681585	33.25	0.0733579	33.25	0.0673547	33.25	0.067224	35.25	0.0579742
	25.8	0.0931641	25.8	0.114618	25.8	0.136028	25.8	0.123651	33.3	0.0600354	33.3	0.0794203	33.3	0.0685334	33.3	0.073174	33.3	0.0686309	33.3	0.0679956	35.3	0.0558369
	25.85	0.0914691	25.85	0.116271	25.85	0.136756	25.85	0.125969	33.35	0.0596024	33.35	0.0797842	33.35	0.0698821	33.35	0.0688625	33.35	0.0711982	33.35	0.0671542	35.35	0.0569264
	25.9	0.0908932	25.9	0.116079	25.9	0.1339	25.9	0.125908	33.4	0.0568694	33.4	0.0789267	33.4	0.0689587	33.4	0.0704056	33.4	0.0677983	33.4	0.066709	35.4	0.0577953
	25.95	0.0912429	25.95	0.115382	25.95	0.138086	25.95	0.125318	33.45	0.0583998	33.45	0.0773227	33.45	0.0691271	33.45	0.0717438	33.45	0.0689311	33.45	0.0671127	35.45	0.0575609
	26	0.0895694	26	0.112364	26	0.138374	26	0.124992	33.5	0.0577423	33.5	0.0776866	33.5	0.0685578	33.5	0.0724673	33.5	0.0682565	33.5	0.068337	35.5	0.0566095
	26.05	0.0883048	26.05	0.114801	26.05	0.132279	26.05	0.121758	33.55	0.0562435	33.55	0.0793058	33.55	0.0712048	33.55	0.0724882	33.55	0.0670943	33.55	0.0666185	35.55	0.0568717
	26.1	0.0894077	26.1	0.114328	26.1	0.135523	26.1	0.123753	33.6	0.0589799	33.6	0.0810268	33.6	0.0678029	33.6	0.0707235	33.6	0.0669362	33.6	0.0678711	35.6	0.0550653
	26.15	0.0907259	26.15	0.114276	26.15	0.136094	26.15	0.123633	33.65	0.0572847	33.65	0.0794907	33.65	0.0704204	33.65	0.0710957	33.65	0.0684132	33.65	0.0685011	35.65	0.0557963
	26.2	0.0892031	26.2	0.111593	26.2	0.131885	26.2	0.122544	33.7	0.0586188	33.7	0.0799224	33.7	0.0686118	33.7	0.0690968	33.7	0.0669641	33.7	0.0654527	35.7	0.0570237
	26.25	0.0899186	26.25	0.112239	26.25	0.133557	26.25	0.123628	33.75	0.0591674	33.75	0.0774024	33.75	0.0684851	33.75	0.0696154	33.75	0.0689289	33.75	0.0651773	35.75	0.0577547
	26.3	0.0893427	26.3	0.111543	26.3	0.136014	26.3	0.122715	33.8	0.0586503	33.8	0.0770538	33.8	0.0670896	33.8	0.0701925	33.8	0.0665044	33.8	0.0654395	35.8	0.055507
	26.35	0.0882934	26.35	0.113757	26.35	0.128881	26.35	0.120657	33.85	0.0583294	33.85	0.0788766	33.85	0.0716841	33.85	0.070711	33.85	0.0675225	33.85	0.0665789	35.85	0.0567344
	26.4	0.0884493	26.4	0.110682	26.4	0.129264	26.4	0.119538	33.9	0.0578403	33.9	0.0776798	33.9	0.0667772	33.9	0.0707612	33.9	0.0657291	33.9	0.0673787	35.9	0.056638
	26.45	0.087895	26.45	0.112923	26.45	0.130652	26.45	0.121033	33.95	0.0565097	33.95	0.0767544	33.95	0.0670047	33.95	0.0686452	33.95	0.068325	33.95	0.0636229	35.95	0.0562934
	26.5	0.0868026	26.5	0.11052	26.5	0.126632	26.5	0.118945	34	0.0585169	34	0.0792557	34	0.0669075	34	0.0700713	34	0.0676505	34	0.0660356	36	0.053963
	26.55	0.0898426	26.55	0.112426	26.55	0.131196	26.55	0.120793	34.05	0.0570742	34.05	0.078025	34.05	0.0662497	34.05	0.0701507	34.05	0.0657997	34.05	0.0662695	36.05	0.0552455
	26.6	0.0864258	26.6	0.10675	26.6	0.130635	26.6	0.117207	34.1	0.0576509	34.1	0.0756068	34.1	0.0659165	34.1	0.0689715	34.1	0.0681948	34.1	0.0619194	36.1	0.0557559
	26.65	0.0867539	26.65	0.1133	26.65	0.12932	26.65	0.118791	34.15	0.0562362	34.15	0.0775652	34.15	0.066852	34.15	0.0710708	34.15	0.0664015	34.15	0.0632003	36.15	0.0565144
	26.7	0.0858982	26.7	0.113722	26.7	0.130362	26.7	0.118524	34.2	0.0577385	34.2	0.0766059	34.2	0.0705908	34.2	0.0695988	34.2	0.0635753	34.2	0.0634908	36.2	0.0545426
	26.75	0.0860757	26.75	0.110228	26.75	0.13109	26.75	0.11438	34.25	0.055903	34.25	0.0741538	34.25	0.0653889	34.25	0.0660777	34.25	0.0652245	34.25	0.0642341	36.25	0.0552736
	26.8	0.0884484	26.8	0.111854	26.8	0.131284	26.8	0.115875	34.3	0.0571529	34.3	0.0760444	34.3	0.0662655	34.3	0.067855	34.3	0.0639189	34.3	0.0630532	36.3	0.0563355
	26.85	0.0870763	26.85	0.113256	26.85	0.12783	26.85	0.118135	34.35	0.0580943	34.35	0.0745423	34.35	0.0646339	34.35	0.0657683	34.35	0.0675762	34.35	0.0638813	36.35	0.0559633
	26.9	0.0865865	26.9	0.110797	26.9	0.129816	26.9	0.115048	34.4	0.0564832	34.4	0.073074	34.4	0.0671039	34.4	0.0717609	34.4	0.0649222	34.4	0.064002	36.4	0.0545154
	26.95	0.0860107	26.95	0.109597	26.95	0.126016	26.95	0.1181	34.45	0.0573404	34.45	0.0754736	34.45	0.0650002	34.45	0.0659565	34.45	0.0659977	34.45	0.0618591	36.45	0.0527642
	27	0.0844663	27	0.108006	27	0.129731	27	0.11657	34.5	0.0541026	34.5	0.0747517	34.5	0.0652571	34.5	0.0683778	34.5	0.0653231	34.5	0.0638191	36.5	0.0542123
	27.05	0.0859136	27.05	0.107113	27.05	0.127472	27.05	0.115716	34.55	0.0564183	34.55	0.0767102	34.55	0.0648944	34.55	0.0671693	34.55	0.0633289	34.55	0.0612234	36.55	0.0553294
	27.1	0.0875115	27.1	0.111285	27.1	0.124773	27.1	0.116507	34.6	0.0549475	34.6	0.0754116	34.6	0.0631153	34.6	0.0674829	34.6	0.0643757	34.6	0.0635229	36.6	0.0551502
	27.15	0.0832984	27.15	0.106057	27.15	0.123049	27.15	0.116974	34.65	0.0566181	34.65	0.076013	34.65	0.064582	34.65	0.0676502	34.65	0.0640741	34.65	0.0626533	36.65	0.0548883
	27.2	0.0853698	27.2	0.107766	27.2	0.126355	27.2	0.114827	34.7	0.0545302	34.7	0.0727127	34.7	0.0677306	34.7	0.0686957	34.7	0.0624816	34.7	0.0636229	36.7	0.0537439
	27.25	0.0837179	27.25	0.107546	27.25	0.126831	27.25	0.111858	34.75	0.0561447	34.75	0.0739247	34.75	0.0674859	34.75	0.0680141	34.75	0.0647045	34.75	0.0617629	36.75	0.0537302
	27.3	0.0847347	27.3	0.107073	27.3	0.128503	27.3	0.111621	34.8	0.0543093	34.8	0.073644	34.8	0.0635528	34.8	0.0671861	34.8	0.0640587	34.8	0.062874	36.8	0.0555092
	27.35	0.0831042	27.35	0.106741	27.35	0.128193	27.35	0.113116	34.85	0.0545774	34.85	0.071599	34.85	0.0649605	34.85	0.0679974	34.85	0.0647038	34.85	0.0633342	36.85	0.0538683
	27.4	0.0835615	27.4	0.105904	27.4	0.125117	27.4	0.109148	34.9	0.0557432	34.9	0.0717253	34.9	0.0626208	34.9	0.0659106	34.9	0.0634842	34.9	0.0612762	36.9	0.0539649
	27.45	0.0817158	27.45	0.104788	27.45	0.123738	27.45	0.113464	34.95	0.0550016	34.95	0.0738195	34.95	0.0633794	34.95	0.0676001	34.95	0.0657359	34.95	0.0610291	36.95	0.0528481
	27.5	0.0830124	27.5	0.106022	27.5	0.122548	27.5	0.113872	35	0.0580466	35	0.0756762	35	0.0635773	35	0.0654549	35	0.0633113	35	0.0610083	37	0.0550132
	27.55	0.0828671	27.55	0.108767	27.55	0.124125	27.55	0.114193	35.05	0.0562392	35.05	0.0750223	35.05	0.06109	35.05	0.0658563	35.05	0.0609442	35.05	0.0624307	37.05	0.0536205
	27.6	0.0833243	27.6	0.10379	27.6	0.118188	27.6	0.113867	35.1	0.0547684	35.1	0.0747415	35.1	0.0654189	35.1	0.0630378	35.1	0.0609582	35.1	0.0605424	37.1	0.0530828
	27.65	0.0822319	27.65	0.106647	27.65	0.11923	27.65	0.112602	35.15	0.0562707	35.15	0.073884	35.15	0.0607481	35.15	0.0655176	35.15	0.0618328	35.15	0.0603801	37.15	0.0542275
	27.7	0.0804078	27.7	0.107965	27.7	0.119612	27.7	0.110749	35.2	0.0547718	35.2	0.0722461	35.2	0.0645459	35.2	0.0647775	35.2	0.0609862	35.2	0.0593973	37.2	0.0543793
	27.75	0.0832325	27.75	0.103884	27.75	0.121346	27.75	0.11336	35.25	0.0556291	35.25	0.0727118	35.25	0.0630324	35.25	0.063686	35.25	0.0614592	35.25	0.059518	37.25	0.0564617
	27.8	0.081107	27.8	0.105174	27.8	0.124558	27.8	0.113652	35.3	0.0539058	35.3	0.0763327	35.3	0.0644106	35.3	0.0666635	35.3	0.0605551	35.3	0.0613931	37.3	0.0544622
	27.85	0.0807895	27.85	0.107163	27.85	0.124815	27.85	0.109596	35.35	0.056502	35.35	0.0739823	35.35	0.0649036	35.35	0.0647817	35.35	0.0616019	35.35	0.0621081	37.35	0.0538142
	27.9	0.0808378	27.9	0.104593	27.9	0.122776	27.9	0.106891	35.4	0.0545824	35.4	0.0745498	35.4	0.0623573	35.4	0.0656515	35.4	0.0618454	35.4	0.0599934	37.4	0.056393
	27.95	0.0809937	27.95	0.103001	27.95	0.120957	27.95	0.113526	35.45	0.0550189	35.45	0.0726066	35.45	0.0644437	35.45	0.0626866	35.45	0.0615151	35.45	0.0583315	37.45	0.0558553
	28	0.0806331	28	0.103955	28	0.122943	28	0.107561	35.5	0.0551749	35.5	0.0737508	35.5	0.0635498	35.5	0.0660154	35.5	0.0601233	35.5	0.0585371	37.5	0.0559796
	28.05	0.0815423	28.05	0.103259	28.05	0.120715	28.05	0.110055	35.55	0.0559199	35.55	0.0730289	35.55	0.0636002	35.55	0.0650996	35.55	0.0616291	35.55	0.0592804	37.55	0.0557177
	28.1	0.080988	28.1	0.100184	28.1	0.121255	28.1	0.108261	35.6	0.0534674	35.6	0.0727482	35.6	0.0647128	35.6	0.0652961	35.6	0.0600079	35.6	0.0597123	37.6	0.0563383
	28.15	0.0822846	28.15	0.102258	28.15	0.119813	28.15	0.108523	35.65	0.0560916	35.65	0.0731799	35.65	0.062078	35.65	0.0655805	35.65	0.0603661	35.65	0.0578806	37.65	0.0565729
	28.2	0.0765434	28.2	0.100219	28.2	0.118309	28.2	0.106494	35.7	0.0545647	35.7	0.0739509	35.7	0.0639578	35.7	0.0660113	35.7	0.0606957	35.7	0.0607461	37.7	0.0561179
	28.25	0.0792174	28.25	0.100977	28.25	0.118094	28.25	0.106433	35.75	0.0561792	35.75	0.0753326	35.75	0.0618542	35.75	0.0645393	35.75	0.0606523	35.75	0.0574713	37.75	0.0566007
	28.3	0.0767691	28.3	0.0993576	28.3	0.116935	28.3	0.105637	35.8	0.0556621	35.8	0.0741697	35.8	0.0636749	35.8	0.0662873	35.8	0.0631334	35.8	0.0595444	37.8	0.0575523
	28.35	0.0779797	28.35	0.0983815	28.35	0.121845	28.35	0.107426	35.85	0.0564912	35.85	0.0742622	35.85	0.0626926	35.85	0.0662204	35.85	0.0612253	35.85	0.0611083	37.85	0.0583936
	28.4	0.0784584	28.4	0.100819	28.4	0.116442	28.4	0.106484	35.9	0.0555814	35.9	0.0721154	35.9	0.0609725	35.9	0.0636653	35.9	0.059891	35.9	0.055881	37.9	0.060338
	28.45	0.0797766	28.45	0.10113	28.45	0.118679	28.45	0.105629	35.95	0.0534935	35.95	0.070274	35.95	0.063531	35.95	0.062691	35.95	0.0620279	35.95	0.0567941	37.95	0.0606553
	28.5	0.0784259	28.5	0.102252	28.5	0.115634	28.5	0.108241	36	0.0549117	36	0.0727414	36	0.0649092	36	0.062829	36	0.0642508	36	0.0586126	38	0.0602555
	28.55	0.0788832	28.55	0.101108	28.55	0.114036	28.55	0.104743	36.05	0.0550116	36.05	0.0739534	36.05	0.0631301	36.05	0.0623815	36.05	0.0617976	36.05	0.0586767	38.05	0.0607107
	28.6	0.0793189	28.6	0.101727	28.6	0.115361	28.6	0.106062	36.1	0.0561773	36.1	0.073028	36.1	0.0631805	36.1	0.0629879	36.1	0.0600903	36.1	0.0593351	38.1	0.0625173
	28.65	0.0787861	28.65	0.100694	28.65	0.112945	28.65	0.108527	36.15	0.0558565	36.15	0.0704063	36.15	0.0627292	36.15	0.0640919	36.15	0.0606207	36.15	0.0588899	38.15	0.0596077
	28.7	0.0796092	28.7	0.101957	28.7	0.115654	28.7	0.103473	36.2	0.0565734	36.2	0.0735183	36.2	0.0627501	36.2	0.063908	36.2	0.0618683	36.2	0.0571147	38.2	0.0655237
	28.75	0.077742	28.75	0.0988542	28.75	0.11286	28.75	0.104498	36.25	0.0554392	36.25	0.0722197	36.25	0.0617087	36.25	0.0624067	36.25	0.0611364	36.25	0.0600085	38.25	0.0615385
	28.8	0.0796628	28.8	0.0972345	28.8	0.114595	28.8	0.10382	36.3	0.0573342	36.3	0.0760781	36.3	0.0610804	36.3	0.0640669	36.3	0.0609495	36.3	0.0578938	38.3	0.0646689
	28.85	0.076698	28.85	0.0986366	28.85	0.11265	28.85	0.10323	36.35	0.0569012	36.35	0.0727439	36.35	0.062252	36.35	0.0622144	36.35	0.0613938	36.35	0.0574769	38.35	0.0665031
	28.9	0.0781237	28.9	0.0980522	28.9	0.113504	28.9	0.100525	36.4	0.0584596	36.4	0.0706989	36.4	0.0633941	36.4	0.0653968	36.4	0.0590554	36.4	0.0587861	38.4	0.0653035
	28.95	0.0750513	28.95	0.0981952	28.95	0.109924	28.95	0.105075	36.45	0.0588961	36.45	0.0726913	36.45	0.0609659	36.45	0.062022	36.45	0.059471	36.45	0.0572374	38.45	0.0668067
	29	0.0771442	29	0.0975828	29	0.11562	29	0.104221	36.5	0.0609594	36.5	0.0736319	36.5	0.0627867	36.5	0.0635359	36.5	0.0609481	36.5	0.0582636	38.5	0.0673446
	29.05	0.0751264	29.05	0.0969704	29.05	0.113015	29.05	0.106568	36.55	0.0608349	36.55	0.0724351	36.55	0.0625125	36.55	0.0604539	36.55	0.0585523	36.55	0.0556113	38.55	0.0701441
	29.1	0.0758204	29.1	0.0945394	29.1	0.116919	29.1	0.105479	36.6	0.0607665	36.6	0.0737829	36.6	0.0637136	36.6	0.0636948	36.6	0.060976	36.6	0.0566092	38.6	0.0698546
	29.15	0.074276	29.15	0.0953819	29.15	0.113748	29.15	0.105007	36.65	0.0633907	36.65	0.0724164	36.65	0.0640296	36.65	0.0638328	36.65	0.0607892	36.65	0.0559942	38.65	0.0712199
	29.2	0.075917	29.2	0.0932307	29.2	0.112873	29.2	0.10568	36.7	0.0656784	36.7	0.0751213	36.7	0.0628406	36.7	0.0620388	36.7	0.061463	36.7	0.0578976	38.7	0.0714268
	29.25	0.0759438	29.25	0.0970668	29.25	0.111023	29.25	0.101917	36.75	0.0691441	36.75	0.0789119	36.75	0.0622418	36.75	0.0641674	36.75	0.0570877	36.75	0.0561225	38.75	0.0737574
	29.3	0.0765947	29.3	0.0928172	29.3	0.114423	29.3	0.103119	36.8	0.0671965	36.8	0.0803275	36.8	0.0679281	36.8	0.0646274	36.8	0.0593107	36.8	0.0555924	38.8	0.0772464
	29.35	0.0753086	29.35	0.0933799	29.35	0.115246	29.35	0.102764	36.85	0.0723731	36.85	0.0796735	36.85	0.0651457	36.85	0.0642385	36.85	0.0627386	36.85	0.0560527	38.85	0.0774258
	29.4	0.0766483	29.4	0.0987269	29.4	0.107579	29.4	0.102292	36.9	0.0717998	36.9	0.0767125	36.9	0.0659928	36.9	0.0650206	36.9	0.05931	36.9	0.0578995	38.9	0.0819628
	29.45	0.076589	29.45	0.0944493	29.45	0.113369	29.45	0.100556	36.95	0.0763875	36.95	0.0832851	36.95	0.0666333	36.95	0.0660368	36.95	0.059783	36.95	0.0569733	38.95	0.0812596
	29.5	0.0735596	29.5	0.0955436	29.5	0.11526	29.5	0.0997313	37	0.0780861	37	0.0812401	37	0.0655624	37	0.0652673	37	0.0605428	37	0.0571223	39	0.0856311
	29.55	0.0753297	29.55	0.0957426	29.55	0.108631	29.55	0.100111	37.05	0.0772043	37.05	0.0850646	37.05	0.0693307	37.05	0.0645271	37.05	0.0607863	37.05	0.0584597	39.05	0.0877962
	29.6	0.0726447	29.6	0.0926961	29.6	0.110145	29.6	0.099785	37.1	0.0795481	37.1	0.0903819	37.1	0.0699417	37.1	0.0664508	37.1	0.06212	37.1	0.0579014	39.1	0.093657
	29.65	0.0715092	29.65	0.0921117	29.65	0.114017	29.65	0.101662	37.15	0.0812748	37.15	0.0862673	37.15	0.0709068	37.15	0.065535	37.15	0.0629946	37.15	0.0574562	39.15	0.0935054
	29.7	0.0732363	29.7	0.0955841	29.7	0.114054	29.7	0.102365	37.2	0.0822722	37.2	0.0933828	37.2	0.0715473	37.2	0.0683076	37.2	0.0595086	37.2	0.0574071	39.2	0.0971047
	29.75	0.0753293	29.75	0.0924816	29.75	0.109594	29.75	0.101481	37.25	0.0845599	37.25	0.0923556	37.25	0.0723648	37.25	0.0658403	37.25	0.0616168	37.25	0.0577542	39.25	0.104924
	29.8	0.0760448	29.8	0.092093	29.8	0.11224	29.8	0.0974545	37.3	0.0844635	37.3	0.0970283	37.3	0.0748643	37.3	0.0694032	37.3	0.0603398	37.3	0.0586955	39.3	0.112605
	29.85	0.0728862	29.85	0.0938588	29.85	0.110012	29.85	0.0978632	37.35	0.0847597	37.35	0.0959672	37.35	0.0793407	37.35	0.0707122	37.35	0.0627636	37.35	0.0576278	39.35	0.119376
	29.9	0.0745703	29.9	0.096324	29.9	0.107596	29.9	0.0986831	37.4	0.0845791	37.4	0.101658	37.4	0.0759978	37.4	0.0753582	37.4	0.0639251	37.4	0.0595029	39.4	0.126009
	29.95	0.0720359	29.95	0.0929697	29.95	0.107129	29.95	0.0974176	37.45	0.0884655	37.45	0.100529	37.45	0.081861	37.45	0.0723055	37.45	0.0631645	37.45	0.058605	39.45	0.136365
	30	0.0720842	30	0.0928609	30	0.106254	30	0.0977382	37.5	0.0873874	37.5	0.104489	37.5	0.0805836	37.5	0.0722971	37.5	0.0677973	37.5	0.0604235	39.5	0.150086
	30.05	0.0753178	30.05	0.0908776	30.05	0.107485	30.05	0.0993805	37.55	0.089619	37.55	0.10431	37.55	0.0852076	37.55	0.0732841	37.55	0.0691596	37.55	0.0613648	39.55	0.166593
	30.1	0.0720732	30.1	0.0930071	30.1	0.107899	30.1	0.0965582	37.6	0.0928323	37.6	0.105929	37.6	0.0836645	37.6	0.0764079	37.6	0.0696039	37.6	0.0617968	39.6	0.186712
	30.15	0.0711745	30.15	0.0934579	30.15	0.107432	30.15	0.100374	37.65	0.0952321	37.65	0.103681	37.65	0.0856329	37.65	0.0796196	37.65	0.0718556	37.65	0.0627098	39.65	0.20981
	30.2	0.0726864	30.2	0.0939086	30.2	0.108286	30.2	0.0992555	37.7	0.0977442	37.7	0.106827	37.7	0.0904929	37.7	0.078616	37.7	0.0701483	37.7	0.0634531	39.7	0.237487
	30.25	0.0719599	30.25	0.0920652	30.25	0.106121	30.25	0.0967856	37.75	0.0994148	37.75	0.112687	37.75	0.0879466	37.75	0.08455	37.75	0.0720844	37.75	0.0636021	39.75	0.268969
	30.3	0.0731058	30.3	0.0919844	30.3	0.108327	30.3	0.0983105	37.8	0.104199	37.8	0.113152	37.8	0.089856	37.8	0.0808825	37.8	0.0719262	37.8	0.0637511	39.8	0.310105
	30.35	0.0733909	30.35	0.0889938	30.35	0.107389	30.35	0.0946951	37.85	0.105449	37.85	0.117011	37.85	0.0934177	37.85	0.0802595	37.85	0.0717681	37.85	0.0654281	39.85	0.362244
	30.4	0.0695221	30.4	0.0908435	30.4	0.108305	30.4	0.097953	37.9	0.10984	37.9	0.117103	37.9	0.093409	37.9	0.0817148	37.9	0.0742206	37.9	0.0655772	39.9	0.412591
	30.45	0.0707542	30.45	0.0912104	30.45	0.104631	30.45	0.0977742	37.95	0.112857	37.95	0.120215	37.95	0.0938135	37.95	0.0841068	37.95	0.075296	37.95	0.0644812	39.95	0.487595
	30.5	0.0702859	30.5	0.0919129	30.5	0.106051	30.5	0.0962443	38	0.119604	38	0.121834	38	0.0930967	38	0.0855621	38	0.0770313	38	0.0677993	40	0.560005
	30.55	0.0716471	30.55	0.0889783	30.55	0.10461	30.55	0.0933045	38.05	0.123126	38.05	0.128509	38.05	0.0976026	38.05	0.0892128	38.05	0.0787092	38.05	0.0708629	40.05	0.658507
	30.6	0.0721905	30.6	0.0927026	30.6	0.10408	30.6	0.0931258	38.1	0.135427	38.1	0.130942	38.1	0.10025	38.1	0.0897021	38.1	0.0774035	38.1	0.067107	40.1	0.738033
	30.65	0.0721742	30.65	0.0893203	30.65	0.107009	30.65	0.0958549	38.15	0.138696	38.15	0.133478	38.15	0.100802	38.15	0.0909525	38.15	0.0796838	38.15	0.0711043	40.15	0.826164
	30.7	0.0715769	30.7	0.0902747	30.7	0.101889	30.7	0.0952943	38.2	0.151923	38.2	0.139473	38.2	0.108052	38.2	0.0926713	38.2	0.0823945	38.2	0.0729511	40.2	0.905856
	30.75	0.0723569	30.75	0.0908933	30.75	0.105132	30.75	0.0941757	38.25	0.158221	38.25	0.14591	38.25	0.111259	38.25	0.0908773	38.25	0.0819495	38.25	0.0728738	40.25	0.973578
	30.8	0.0706835	30.8	0.0907286	30.8	0.104886	30.8	0.0954068	38.3	0.174449	38.3	0.146478	38.3	0.112726	38.3	0.0955526	38.3	0.0843159	38.3	0.0725418	40.3	0.99254
	30.85	0.0702152	30.85	0.0910395	30.85	0.10423	30.85	0.0942881	38.35	0.189611	38.35	0.158988	38.35	0.118825	38.35	0.10216	38.35	0.0848176	38.35	0.0756336	40.35	1
	30.9	0.0688215	30.9	0.0903432	30.9	0.104455	30.9	0.0939331	38.4	0.210074	38.4	0.169801	38.4	0.122092	38.4	0.10423	38.4	0.0859217	38.4	0.075528	40.4	0.965898
	30.95	0.068547	30.95	0.0907939	30.95	0.104775	30.95	0.0953699	38.45	0.226162	38.45	0.177426	38.45	0.127896	38.45	0.102202	38.45	0.0887184	38.45	0.0766391	40.45	0.896135
	31	0.0700589	31	0.0866003	31	0.10283	31	0.0936931	38.5	0.251168	38.5	0.189936	38.5	0.134261	38.5	0.10998	38.5	0.0896791	38.5	0.0783161	40.5	0.817105
	31.05	0.0687943	31.05	0.0904644	31.05	0.102898	31.05	0.0938668	38.55	0.282037	38.55	0.204855	38.55	0.142869	38.55	0.109533	38.55	0.0961193	38.55	0.0819172	40.55	0.718852
	31.1	0.0672069	31.1	0.0885091	31.1	0.101456	31.1	0.0929537	38.6	0.315907	38.6	0.213259	38.6	0.149322	38.6	0.11494	38.6	0.097625	38.6	0.0817267	40.6	0.629728
	31.15	0.0692998	31.15	0.086162	31.15	0.102436	31.15	0.0958885	38.65	0.360492	38.65	0.233165	38.65	0.159375	38.65	0.120844	38.65	0.101311	38.65	0.0840262	40.65	0.534178
	31.2	0.0691329	31.2	0.0882076	31.2	0.103038	31.2	0.0963266	38.7	0.404432	38.7	0.253547	38.7	0.172261	38.7	0.131257	38.7	0.10362	38.7	0.0885329	40.7	0.460141
	31.25	0.0696332	31.25	0.0838741	31.25	0.102446	31.25	0.09183	38.75	0.4606	38.75	0.275217	38.75	0.183937	38.75	0.135025	38.75	0.108482	38.75	0.0884272	40.75	0.388171
	31.3	0.0697676	31.3	0.0860875	31.3	0.101696	31.3	0.0940892	38.8	0.528269	38.8	0.305539	38.8	0.195732	38.8	0.150561	38.8	0.119685	38.8	0.0891139	40.8	0.325662
	31.35	0.0673409	31.35	0.0879092	31.35	0.0980851	31.35	0.0891521	38.85	0.599555	38.85	0.334199	38.85	0.215817	38.85	0.155441	38.85	0.119584	38.85	0.0947806	40.85	0.280279
	31.4	0.0667004	31.4	0.0840513	31.4	0.100385	31.4	0.090765	38.9	0.678864	38.9	0.367337	38.9	0.241037	38.9	0.169513	38.9	0.128176	38.9	0.0997117	40.9	0.243805
	31.45	0.067954	31.45	0.0883631	31.45	0.102434	31.45	0.0886183	38.95	0.764988	38.95	0.413062	38.95	0.26313	38.95	0.182619	38.95	0.136882	38.95	0.102011	40.95	0.217729
	31.5	0.0671199	31.5	0.087331	31.5	0.0996718	31.5	0.0907013	39	0.83793	39	0.451526	39	0.286314	39	0.201901	39	0.148056	39	0.108018	41	0.192011
	31.55	0.0655325	31.55	0.0845643	31.55	0.0994251	31.55	0.0911687	39.05	0.907786	39.05	0.505835	39.05	0.324664	39.05	0.21811	39.05	0.155185	39.05	0.115722	41.05	0.169078
	31.6	0.0686155	31.6	0.0848752	31.6	0.100499	31.6	0.0934573	39.1	0.956213	39.1	0.558312	39.1	0.367913	39.1	0.243393	39.1	0.17135	39.1	0.121332	41.1	0.149979
	31.65	0.0659089	31.65	0.0838711	31.65	0.100441	31.65	0.0925148	39.15	0.996422	39.15	0.615437	39.15	0.405142	39.15	0.267154	39.15	0.191876	39.15	0.130705	41.15	0.139154
	31.7	0.0670119	31.7	0.0838182	31.7	0.0986223	31.7	0.0859916	39.2	1	39.2	0.680976	39.2	0.459574	39.2	0.301044	39.2	0.202304	39.2	0.138891	41.2	0.126592
	31.75	0.0674476	31.75	0.0857519	31.75	0.0978411	31.75	0.0909237	39.25	0.96992	39.25	0.744649	39.25	0.516721	39.25	0.341461	39.25	0.226674	39.25	0.148377	41.25	0.123434
	31.8	0.0673022	31.8	0.0855032	31.8	0.101242	31.8	0.0890707	39.3	0.929602	39.3	0.820976	39.3	0.575255	39.3	0.381615	39.3	0.25222	39.3	0.162306	41.3	0.111616
	31.85	0.0674151	31.85	0.084611	31.85	0.0969077	31.85	0.0887157	39.35	0.857758	39.35	0.885362	39.35	0.641785	39.35	0.435703	39.35	0.280263	39.35	0.177198	41.35	0.10741
	31.9	0.067119	31.9	0.0851737	31.9	0.0979501	31.9	0.0893887	39.4	0.775367	39.4	0.929967	39.4	0.72118	39.4	0.488854	39.4	0.320928	39.4	0.197494	41.4	0.100061
	31.95	0.0657038	31.95	0.0863799	31.95	0.0972947	31.95	0.08921	39.45	0.692388	39.45	0.974403	39.45	0.78827	39.45	0.564194	39.45	0.367244	39.45	0.220336	41.45	0.0955789
	32	0.0640949	32	0.0853478	32	0.0985887	32	0.0867401	39.5	0.600966	39.5	0.987795	39.5	0.867341	39.5	0.633328	39.5	0.418036	39.5	0.248187	41.5	0.0910422
	32.05	0.0664892	32.05	0.0824132	32.05	0.0980276	32.05	0.0903505	39.55	0.528954	39.55	1	39.55	0.912832	39.55	0.713879	39.55	0.471152	39.55	0.27949	41.55	0.0918559
	32.1	0.0671832	32.1	0.0854659	32.1	0.0984098	32.1	0.0892612	39.6	0.467319	39.6	0.98927	39.6	0.961451	39.6	0.782545	39.6	0.538813	39.6	0.322253	41.6	0.0862159
	32.15	0.0664997	32.15	0.0856649	32.15	0.0956793	32.15	0.085822	39.65	0.404703	39.65	0.942711	39.65	0.990861	39.65	0.855982	39.65	0.615768	39.65	0.364111	41.65	0.0814033
	32.2	0.066548	32.2	0.0846049	32.2	0.0946151	32.2	0.0887862	39.7	0.359561	39.7	0.871827	39.7	1	39.7	0.924969	39.7	0.682367	39.7	0.422125	41.7	0.0770872
	32.25	0.063454	32.25	0.0829853	32.25	0.0946829	32.25	0.0869332	39.75	0.321907	39.75	0.821028	39.75	0.977123	39.75	0.970539	39.75	0.759179	39.75	0.484667	41.75	0.0796385
	32.3	0.0669675	32.3	0.0840795	32.3	0.0961655	32.3	0.0877824	39.8	0.295165	39.8	0.734843	39.8	0.917746	39.8	0.994622	39.8	0.848758	39.8	0.550237	41.8	0.0738606
	32.35	0.0650788	32.35	0.084978	32.35	0.0958246	32.35	0.088573	39.85	0.272462	39.85	0.667589	39.85	0.877932	39.85	1	39.85	0.906922	39.85	0.63004	41.85	0.0728816
	32.4	0.0630824	32.4	0.0823231	32.4	0.0950434	32.4	0.0886292	39.9	0.247122	39.9	0.598299	39.9	0.799022	39.9	0.968114	39.9	0.95955	39.9	0.704975	41.9	0.072013
	32.45	0.0656274	32.45	0.085208	32.45	0.0936963	32.45	0.0842795	39.95	0.233478	39.95	0.535116	39.95	0.718252	39.95	0.927621	39.95	0.992326	39.95	0.793634	41.95	0.0699584
	32.5	0.0656757	32.5	0.0816579	32.5	0.0923177	32.5	0.0831608	40	0.217562	40	0.474716	40	0.647751	40	0.859729	40	1	40	0.868457	42	0.0683451
	32.55	0.0648416	32.55	0.0818849	32.55	0.0977621	32.55	0.0859487	40.05	0.210706	40.05	0.421745	40.05	0.563263	40.05	0.787036	40.05	0.972301	40.05	0.935441	42.05	0.0689382
	32.6	0.0631896	32.6	0.0821118	32.6	0.0958804	32.6	0.0863574	40.1	0.198913	40.1	0.385298	40.1	0.495034	40.1	0.695052	40.1	0.945836	40.1	0.990428	42.1	0.0666354
	32.65	0.0629797	32.65	0.0828424	32.65	0.0964513	32.65	0.0857968	40.15	0.189841	40.15	0.345932	40.15	0.438519	40.15	0.616769	40.15	0.87456	40.15	1	42.15	0.0622917
	32.7	0.0653524	32.7	0.0827616	32.7	0.0931862	32.7	0.0873511	40.2	0.183098	40.2	0.313454	40.2	0.386932	40.2	0.536201	40.2	0.799755	40.2	0.991462	42.2	0.0662219
	32.75	0.0635928	32.75	0.083688	32.75	0.091619	32.75	0.0876717	40.25	0.173801	40.25	0.286472	40.25	0.340125	40.25	0.473051	40.25	0.70725	40.25	0.973417	42.25	0.0638915
	32.8	0.0631461	32.8	0.0818165	32.8	0.0936361	32.8	0.0820296	40.3	0.163299	40.3	0.271026	40.3	0.304147	40.3	0.405979	40.3	0.618733	40.3	0.915615	42.3	0.0612853
	32.85	0.0623335	32.85	0.0817637	32.85	0.0923205	32.85	0.0842594	40.35	0.159023	40.35	0.252696	40.35	0.281241	40.35	0.353163	40.35	0.543555	40.35	0.832489	42.35	0.0599754
	32.9	0.0636947	32.9	0.080228	32.9	0.0926083	32.9	0.0825532	40.4	0.154467	40.4	0.229378	40.4	0.255532	40.4	0.308894	40.4	0.466025	40.4	0.74076	42.4	0.0626921
	32.95	0.0633987	32.95	0.0819658	32.95	0.0922045	32.95	0.0859286	40.45	0.146994	40.45	0.214271	40.45	0.227019	40.45	0.276627	40.45	0.402523	40.45	0.65554	42.45	0.0615752
	33	0.0616606	33	0.0832279	33	0.0939386	33	0.0845162	40.5	0.139072	40.5	0.203167	40.5	0.211637	40.5	0.248546	40.5	0.346251	40.5	0.57097	42.5	0.0585829
	33.05	0.0610633	33.05	0.0810208	33.05	0.092057	33.05	0.0838675	40.55	0.137293	40.55	0.185516	40.55	0.19475	40.55	0.226817	40.55	0.307106	40.55	0.482326	42.55	0.0596449
	33.1	0.061499	33.1	0.0810519	33.1	0.0897666	33.1	0.0838649	40.6	0.132232	40.6	0.180858	40.6	0.179723	40.6	0.207049	40.6	0.266153	40.6	0.412923	42.6	0.0570938
	33.15	0.0602344	33.15	0.0801317	33.15	0.0930729	33.15	0.0844793	40.65	0.123917	40.65	0.171756	40.65	0.167498	40.65	0.188306	40.65	0.241467	40.65	0.353452	42.65	0.0587625
	33.2	0.061488	33.2	0.0789877	33.2	0.0887388	33.2	0.0835074	40.7	0.123147	40.7	0.162722	40.7	0.159729	40.7	0.176238	40.7	0.216952	40.7	0.300207	42.7	0.0575353
	33.25	0.0649584	33.25	0.08011	33.25	0.0933028	33.25	0.0850617	40.75	0.116712	40.75	0.155147	40.75	0.147386	40.75	0.164989	40.75	0.191291	40.75	0.260317	42.75	0.0577699
	33.3	0.0618859	33.3	0.08154	33.3	0.0926159	33.3	0.0840311	40.8	0.115662	40.8	0.149132	40.8	0.143512	40.8	0.153417	40.8	0.17894	40.8	0.230161	42.8	0.0579768
	33.35	0.061719	33.35	0.0800043	33.35	0.0908915	33.35	0.083823	40.85	0.110741	40.85	0.142541	40.85	0.138782	40.85	0.146911	40.85	0.162602	40.85	0.203259	42.85	0.0562532
	33.4	0.0616382	33.4	0.0813504	33.4	0.0922484	33.4	0.0798551	40.9	0.105231	40.9	0.140055	40.9	0.131722	40.9	0.136979	40.9	0.153292	40.9	0.188184	42.9	0.0560465
	33.45	0.0622031	33.45	0.0805142	33.45	0.0888261	33.45	0.0819675	40.95	0.107042	40.95	0.134278	40.95	0.124779	40.95	0.13094	40.95	0.14315	40.95	0.164904	42.95	0.0573842
	33.5	0.0636719	33.5	0.0793702	33.5	0.0906546	33.5	0.0789689	41	0.101	41	0.131928	41	0.119813	41	0.12455	41	0.133038	41	0.154584	43	0.0554675
	33.55	0.0627732	33.55	0.0789536	33.55	0.0904709	33.55	0.0812281	41.05	0.0972288	41.05	0.127847	41.05	0.116263	41.05	0.119185	41.05	0.127916	41.05	0.142933	43.05	0.0566122
	33.6	0.0626278	33.6	0.0785371	33.6	0.089281	33.6	0.0825767	41.1	0.0931775	41.1	0.124648	41.1	0.111032	41.1	0.118591	41.1	0.11941	41.1	0.13298	43.1	0.0554677
	33.65	0.060696	33.65	0.0787081	33.65	0.0917697	33.65	0.0828679	41.15	0.0965872	41.15	0.121382	41.15	0.109725	41.15	0.110269	41.15	0.117014	41.15	0.12348	43.15	0.0556747
	33.7	0.0621218	33.7	0.0797184	33.7	0.0936297	33.7	0.0806037	41.2	0.0918627	41.2	0.119948	41.2	0.105821	41.2	0.106251	41.2	0.112782	41.2	0.118819	43.2	0.0554128
	33.75	0.0596089	33.75	0.080477	33.75	0.0918738	33.75	0.0802781	41.25	0.0908968	41.25	0.115969	41.25	0.10416	41.25	0.103256	41.25	0.109239	41.25	0.112347	43.25	0.0537719
	33.8	0.0615512	33.8	0.0766471	33.8	0.0897407	33.8	0.0822142	41.3	0.088837	41.3	0.113652	41.3	0.0996666	41.3	0.103892	41.3	0.105007	41.3	0.106327	43.3	0.0536755
	33.85	0.0631276	33.85	0.0769579	33.85	0.0903115	33.85	0.0827404	41.35	0.0856552	41.35	0.108825	41.35	0.0981236	41.35	0.0985561	41.35	0.0969884	41.35	0.100619	43.35	0.0513451
	33.9	0.0624442	33.9	0.0786118	33.9	0.087801	33.9	0.0799181	41.4	0.0835393	41.4	0.110377	41.4	0.0952528	41.4	0.0972012	41.4	0.0957114	41.4	0.097514	43.4	0.0545858
	33.95	0.0599098	33.95	0.0778595	33.95	0.0934026	33.95	0.0797099	41.45	0.0837233	41.45	0.105109	41.45	0.094595	41.45	0.0946754	41.45	0.0943196	41.45	0.0975216	43.45	0.0550686
	34	0.0604531	34	0.0771911	34	0.0939105	34	0.0802361	41.5	0.0815232	41.5	0.103572	41.5	0.093229	41.5	0.0911543	41.5	0.0904033	41.5	0.0923792	43.5	0.0534277
	34.05	0.0615991	34.05	0.0748161	34.05	0.0916202	34.05	0.0802042	41.55	0.0800244	41.55	0.104717	41.55	0.0880566	41.55	0.0891554	41.55	0.0871469	41.55	0.0868124	43.55	0.0536346
	34.1	0.0612385	34.1	0.0806667	34.1	0.090839	34.1	0.0804367	41.6	0.080517	41.6	0.103893	41.6	0.0870447	41.6	0.0863369	41.6	0.0854109	41.6	0.0820662	43.6	0.054669
	34.15	0.0612653	34.15	0.0794388	34.15	0.0884228	34.15	0.0818735	41.65	0.0801681	41.65	0.0975054	41.65	0.0865639	41.65	0.0849527	41.65	0.086056	41.65	0.0829792	43.65	0.054021
	34.2	0.0618301	34.2	0.078043	34.2	0.0867299	34.2	0.080931	41.7	0.0773229	41.7	0.100821	41.7	0.0878241	41.7	0.0832173	41.7	0.0814225	41.7	0.0813739	43.7	0.0541728
	34.25	0.0605871	34.25	0.0770389	34.25	0.0899733	34.25	0.0817803	41.75	0.0771704	41.75	0.0971135	41.75	0.083773	41.75	0.0830626	41.75	0.0840471	41.75	0.0809287	43.75	0.0528353
	34.3	0.0598391	34.3	0.0771539	34.3	0.085482	34.3	0.0791636	41.8	0.0754752	41.8	0.0993773	41.8	0.0845905	41.8	0.080888	41.8	0.0782948	41.8	0.0775973	43.8	0.0539799
	34.35	0.0594354	34.35	0.0778565	34.35	0.0888197	34.35	0.0796017	41.85	0.0770055	41.85	0.096077	41.85	0.0837852	41.85	0.0799722	41.85	0.0780506	41.85	0.0761335	43.85	0.0529458
	34.4	0.0616145	34.4	0.0804616	34.4	0.0870009	34.4	0.079511	41.9	0.0750579	41.9	0.0932856	41.9	0.0800586	41.9	0.0799053	41.9	0.0796424	41.9	0.0774143	43.9	0.0538974
	34.45	0.0593168	34.45	0.0779187	34.45	0.0881063	34.45	0.0814178	41.95	0.07527	41.95	0.0921227	41.95	0.0804631	41.95	0.0754182	41.95	0.0761278	41.95	0.0735453	43.95	0.0507948
	34.5	0.0605919	34.5	0.0775581	34.5	0.0904693	34.5	0.0806515	42	0.0741638	42	0.0911295	42	0.0798053	42	0.0790104	42	0.0744204	42	0.0703554	44	0.0541183
	34.55	0.0601237	34.55	0.0799673	34.55	0.0882733	34.55	0.079151	42.05	0.0720198	42.05	0.0929183	42.05	0.0758722	42.05	0.0723279	42.05	0.0754385	42.05	0.0722022	44.05	0.0541873
	34.6	0.0590098	34.6	0.0800544	34.6	0.0890642	34.6	0.0823208	42.1	0.0738026	42.1	0.0890751	42.1	0.0780175	42.1	0.0776765	42.1	0.073473	42.1	0.0689557	44.1	0.0513329
	34.65	0.0597468	34.65	0.0765882	34.65	0.0905468	34.65	0.0813196	42.15	0.0721074	42.15	0.0906265	42.15	0.0752352	42.15	0.0740676	42.15	0.0725403	42.15	0.0681992	44.15	0.0556493
	34.7	0.0614093	34.7	0.0785778	34.7	0.0869988	34.7	0.0819632	42.2	0.0715342	42.2	0.09021	42.2	0.0777642	42.2	0.076079	42.2	0.0724108	42.2	0.0672164	44.2	0.0552771
	34.75	0.059908	34.75	0.0781053	34.75	0.0897391	34.75	0.0798459	42.25	0.0707926	42.25	0.0868757	42.25	0.0771654	42.25	0.0748705	42.25	0.0689536	42.25	0.0666297	44.25	0.0550152
	34.8	0.0602792	34.8	0.078612	34.8	0.0897754	34.8	0.0791091	42.3	0.0708364	42.3	0.0862557	42.3	0.076242	42.3	0.0722569	42.3	0.0681643	42.3	0.0648263	44.3	0.0549187
	34.85	0.0585842	34.85	0.0761251	34.85	0.087768	34.85	0.0804871	42.35	0.0698144	42.35	0.0880785	42.35	0.072663	42.35	0.0733609	42.35	0.069125	42.35	0.0670693	44.35	0.0543259
	34.9	0.0622483	34.9	0.0766318	34.9	0.088559	34.9	0.0785753	42.4	0.0719618	42.4	0.086237	42.4	0.0741887	42.4	0.0730306	42.4	0.0685652	42.4	0.0651244	44.4	0.0547259
	34.95	0.0592834	34.95	0.0776422	34.95	0.0911421	34.95	0.0788078	42.45	0.0686398	42.45	0.0865331	42.45	0.0717605	42.45	0.0744858	42.45	0.0678046	42.45	0.0653866	44.45	0.0546295
	35	0.0587722	35	0.0777572	35	0.0904867	35	0.0827412	42.5	0.070086	42.5	0.0854041	42.5	0.0737583	42.5	0.0725162	42.5	0.0665563	42.5	0.0636681	44.5	0.0531265
	35.05	0.0583685	35.05	0.0778442	35.05	0.0871902	35.05	0.0791552	42.55	0.0706627	42.55	0.0871251	42.55	0.0718907	42.55	0.0720395	42.55	0.0647629	42.55	0.0622608	44.55	0.0554295
	35.1	0.0596006	35.1	0.0768402	35.1	0.0870693	35.1	0.079887	42.6	0.0696407	42.6	0.0878961	42.6	0.073387	42.6	0.0690746	42.6	0.0668138	42.6	0.0634568	44.6	0.0567948
	35.15	0.0574751	35.15	0.0774588	35.15	0.0880803	35.15	0.0799432	42.65	0.0678613	42.65	0.0870046	42.65	0.0715784	42.65	0.0695346	42.65	0.0659384	42.65	0.0645679	44.65	0.0546851
	35.2	0.0603644	35.2	0.0765107	35.2	0.0856956	35.2	0.0790889	42.7	0.0697002	42.7	0.0877756	42.7	0.0709796	42.7	0.0679455	42.7	0.0649196	42.7	0.0589728	44.7	0.0559952
	35.25	0.059229	35.25	0.0750309	35.25	0.086235	35.25	0.0808781	42.75	0.0699684	42.75	0.0848485	42.75	0.0711775	42.75	0.0681714	42.75	0.0647041	42.75	0.0615836	44.75	0.0543543
	35.3	0.059471	35.3	0.0767687	35.3	0.0860512	35.3	0.0820211	42.8	0.0713585	42.8	0.0863999	42.8	0.0722016	42.8	0.0666701	42.8	0.0629968	42.8	0.060714	44.8	0.0555266
	35.35	0.0601865	35.35	0.0771635	35.35	0.0868107	35.35	0.0801681	42.85	0.0699158	42.85	0.0839138	42.85	0.0726946	42.85	0.0683303	42.85	0.0633263	42.85	0.058571	44.85	0.0578296
	35.4	0.0593954	35.4	0.0760475	35.4	0.0874444	35.4	0.0791082	42.9	0.0697352	42.9	0.0856348	42.9	0.0705319	42.9	0.0691123	42.9	0.0611027	42.9	0.0599651	44.9	0.0576504
	35.45	0.0609934	35.45	0.0780091	35.45	0.0871349	35.45	0.0782539	42.95	0.0693302	42.95	0.0818255	42.95	0.0685758	42.95	0.0694553	42.95	0.0631822	42.95	0.0604253	44.95	0.0590157
	35.5	0.0591046	35.5	0.0768651	35.5	0.0887119	35.5	0.0786919	43	0.0701594	43	0.0850054	43	0.0708687	43	0.0671344	43	0.0623929	43	0.0593576	45	0.0575128
	35.55	0.0600354	35.55	0.0782392	35.55	0.0911692	35.55	0.0805693	43.05	0.068969	43.05	0.0839782	43.05	0.0699158	43.05	0.0666284	43.05	0.0617184	43.05	0.0571015	45.05	0.0588505
	35.6	0.060385	35.6	0.0793614	35.6	0.0863321	35.6	0.0810661	43.1	0.070247	43.1	0.0829511	43.1	0.0689629	43.1	0.0693717	43.1	0.0652323	43.1	0.0577032	45.1	0.0592781
	35.65	0.0599168	35.65	0.0795604	35.65	0.0876575	35.65	0.0793893	43.15	0.0691688	43.15	0.081415	43.15	0.0690723	43.15	0.0687193	43.15	0.0642135	43.15	0.0576542	45.15	0.0618293
	35.7	0.0625048	35.7	0.078948	35.7	0.0852099	35.7	0.0841746	43.2	0.0716528	43.2	0.084052	43.2	0.0696833	43.2	0.0692379	43.2	0.0623628	43.2	0.0591331	45.2	0.0628361
	35.75	0.0625531	35.75	0.0821686	35.75	0.0885476	35.75	0.0773282	43.25	0.0707991	43.25	0.082482	43.25	0.0702943	43.25	0.0677074	43.25	0.0623481	43.25	0.05716	45.25	0.0618571
	35.8	0.0621064	35.8	0.079318	35.8	0.0867289	35.8	0.0809092	43.3	0.0710392	43.3	0.082303	43.3	0.0692529	43.3	0.0698359	43.3	0.0650587	43.3	0.0577334	45.3	0.0638016
	35.85	0.0626928	35.85	0.0821189	35.85	0.0904439	35.85	0.0795555	43.35	0.0707745	43.35	0.0814794	43.35	0.0717524	43.35	0.0667247	43.35	0.0626342	43.35	0.0562696	45.35	0.0624917
	35.9	0.0646351	35.9	0.083493	35.9	0.0898514	35.9	0.0787305	43.4	0.0713793	43.4	0.0838111	43.4	0.0704749	43.4	0.068502	43.4	0.0605253	43.4	0.0572675	45.4	0.068187
	35.95	0.0655012	35.95	0.0859022	35.95	0.0909882	35.95	0.0829871	43.45	0.0745364	43.45	0.08465	43.45	0.069404	43.45	0.0694596	43.45	0.06599	43.45	0.0580107	45.45	0.0664082
	36	0.0667118	36	0.0854297	36	0.0922822	36	0.0805466	43.5	0.0712986	43.5	0.085387	43.5	0.0709297	43.5	0.0685145	43.5	0.0617295	43.5	0.0575655	45.5	0.0701178
	36.05	0.0675349	36.05	0.0885384	36.05	0.0925701	36.05	0.0831877	43.55	0.0742033	43.55	0.0834099	43.55	0.0721014	43.55	0.0678622	43.55	0.0605098	43.55	0.0567242	45.55	0.0696628
	36.1	0.0692835	36.1	0.0857437	36.1	0.0921348	36.1	0.0825683	43.6	0.0760142	43.6	0.084588	43.6	0.0694076	43.6	0.0691418	43.6	0.0631918	43.6	0.0574957	45.6	0.0714143
	36.15	0.0672656	36.15	0.0913425	36.15	0.0940576	36.15	0.0842988	43.65	0.0746555	43.65	0.0839341	43.65	0.0712874	43.65	0.0686359	43.65	0.0627468	43.65	0.0563148	45.65	0.0748205
	36.2	0.0669696	36.2	0.0938916	36.2	0.0941254	36.2	0.0818289	43.7	0.0747554	43.7	0.0852479	43.7	0.0717214	43.7	0.0669004	43.7	0.0632198	43.7	0.0563224	45.7	0.0799918
	36.25	0.0699234	36.25	0.0924678	36.25	0.0928097	36.25	0.0825901	43.75	0.0765102	43.75	0.0891063	43.75	0.0714176	43.75	0.0692924	43.75	0.0619428	43.75	0.057292	45.75	0.0805573
	36.3	0.0697996	36.3	0.0955206	36.3	0.094198	36.3	0.085613	43.8	0.0746467	43.8	0.0887577	43.8	0.0704352	43.8	0.0668837	43.8	0.0630756	43.8	0.0567336	45.8	0.0845978
	36.35	0.0715267	36.35	0.0997204	36.35	0.0967497	36.35	0.085023	43.85	0.0756441	43.85	0.0892573	43.85	0.0715774	43.85	0.0687781	43.85	0.0635486	43.85	0.0583823	45.85	0.0859631
	36.4	0.0717471	36.4	0.0968698	36.4	0.0991756	36.4	0.0862542	43.9	0.079783	43.9	0.0874837	43.9	0.0736637	43.9	0.0668963	43.9	0.0641077	43.9	0.0581069	45.9	0.090638
	36.45	0.0717739	36.45	0.10051	36.45	0.0996835	36.45	0.0879259	43.95	0.0798268	43.95	0.0892725	43.95	0.0733895	43.95	0.0694932	43.95	0.0611094	43.95	0.0564167	45.95	0.0916724
	36.5	0.0703587	36.5	0.0988905	36.5	0.105882	36.5	0.0895682	44	0.0804596	44	0.0909935	44	0.0723186	44	0.0706851	44	0.0629594	44	0.0579239	46	0.100319
	36.55	0.0711603	36.55	0.102195	36.55	0.10573	36.55	0.0912987	44.05	0.0834485	44.05	0.0914592	44.05	0.0710412	44.05	0.070706	44.05	0.060162	44.05	0.057309	46.05	0.106952
	36.6	0.0719404	36.6	0.104772	36.6	0.106773	36.6	0.0950265	44.1	0.0847825	44.1	0.0893124	44.1	0.0735406	44.1	0.0720149	44.1	0.06293	44.1	0.0575995	46.1	0.111378
	36.65	0.0753678	36.65	0.103348	36.65	0.108633	36.65	0.0975794	44.15	0.0821617	44.15	0.0911351	44.15	0.0720271	44.15	0.0721237	44.15	0.0617391	44.15	0.0585125	46.15	0.11757
	36.7	0.0759757	36.7	0.103687	36.7	0.114077	36.7	0.0979588	44.2	0.0872823	44.2	0.0923133	44.2	0.0752938	44.2	0.0702419	44.2	0.0648801	44.2	0.0577278	46.2	0.127182
	36.75	0.074582	36.75	0.103131	36.75	0.111315	36.75	0.10057	44.25	0.0875785	44.25	0.0954592	44.25	0.0753736	44.25	0.0709653	44.25	0.0662711	44.25	0.0581032	46.25	0.134118
	36.8	0.0756203	36.8	0.105008	36.8	0.113678	36.8	0.10048	44.3	0.0926149	44.3	0.0960606	44.3	0.0791419	44.3	0.0700788	44.3	0.0645351	44.3	0.0590728	46.3	0.145219
	36.85	0.0782083	36.85	0.105991	36.85	0.115915	36.85	0.101828	44.35	0.0919856	44.35	0.0935745	44.35	0.0766251	44.35	0.0704217	44.35	0.0629712	44.35	0.060099	46.35	0.1561
	36.9	0.0778477	36.9	0.108904	36.9	0.114945	36.9	0.106056	44.4	0.0925623	44.4	0.0985865	44.4	0.0788	44.4	0.0709696	44.4	0.0663417	44.4	0.0596255	46.4	0.165711
	36.95	0.0801128	36.95	0.108711	36.95	0.120012	36.95	0.104849	44.45	0.0970658	44.45	0.0985432	44.45	0.0800307	44.45	0.0765231	44.45	0.06845	44.45	0.0596047	46.45	0.179874
	37	0.0802687	37	0.11445	37	0.118571	37	0.107255	44.5	0.100896	44.5	0.102402	44.5	0.0781926	44.5	0.0747291	44.5	0.0680049	44.5	0.0585087	46.5	0.189265
	37.05	0.0826415	37.05	0.112158	37.05	0.118953	37.05	0.106048	44.55	0.101052	44.55	0.099237	44.55	0.0836133	44.55	0.0758624	44.55	0.0701418	44.55	0.0597896	46.55	0.206433
	37.1	0.0846484	37.1	0.114316	37.1	0.12053	37.1	0.108395	44.6	0.103003	44.6	0.101738	44.6	0.0808309	44.6	0.0751222	44.6	0.0679181	44.6	0.0611271	46.6	0.217893
	37.15	0.085945	37.15	0.117928	37.15	0.120881	37.15	0.109156	44.65	0.10832	44.65	0.105325	44.65	0.0828583	44.65	0.0764311	44.65	0.0699116	44.65	0.0602291	46.65	0.231338
	37.2	0.0888558	37.2	0.12238	37.2	0.122175	37.2	0.110681	44.7	0.113917	44.7	0.107962	44.7	0.0832627	44.7	0.07613	44.7	0.0685772	44.7	0.0629814	46.7	0.241474
	37.25	0.0924338	37.25	0.122523	37.25	0.123312	37.25	0.111354	44.75	0.116766	44.75	0.108258	44.75	0.0867654	44.75	0.0770291	44.75	0.0695666	44.75	0.0640076	46.75	0.24932
	37.3	0.0967006	37.3	0.126779	37.3	0.124511	37.3	0.114289	44.8	0.120204	44.8	0.113881	44.8	0.0886452	44.8	0.0832852	44.8	0.0715027	44.8	0.0637322	46.8	0.256284
	37.35	0.101764	37.35	0.133944	37.35	0.130113	37.35	0.113552	44.85	0.129195	44.85	0.116179	44.85	0.090407	44.85	0.0818425	44.85	0.0708282	44.85	0.0623815	46.85	0.262724
	37.4	0.107171	37.4	0.134003	37.4	0.13191	37.4	0.116693	44.9	0.126742	44.9	0.117764	44.9	0.0919623	44.9	0.0835319	44.9	0.0720471	44.9	0.0646528	46.9	0.262242
	37.45	0.111825	37.45	0.14019	37.45	0.134084	37.45	0.120244	44.95	0.138819	44.95	0.117789	44.95	0.0917766	44.95	0.0831138	44.95	0.072893	44.95	0.0655375	46.95	0.254726
	37.5	0.125131	37.5	0.144949	37.5	0.136762	37.5	0.118949	45	0.144837	45	0.12392	45	0.0955153	45	0.0819638	45	0.0748578	45	0.0643283	47	0.256174
	37.55	0.135037	37.55	0.150912	37.55	0.139911	37.55	0.129257	45.05	0.151332	45.05	0.125302	45.05	0.0995787	45.05	0.0896249	45.05	0.0790029	45.05	0.0669391	47.05	0.241709
	37.6	0.150452	37.6	0.158553	37.6	0.1435	37.6	0.131868	45.1	0.154433	45.1	0.127328	45.1	0.101695	45.1	0.0893824	45.1	0.0778406	45.1	0.0708798	47.1	0.231877
	37.65	0.165459	37.65	0.169355	37.65	0.153629	37.65	0.129545	45.15	0.16062	45.15	0.132001	45.15	0.102778	45.15	0.093765	45.15	0.0824734	45.15	0.0683124	47.15	0.217218
	37.7	0.188084	37.7	0.181473	37.7	0.157376	37.7	0.134742	45.2	0.175389	45.2	0.138743	45.2	0.103595	45.2	0.0969474	45.2	0.083262	45.2	0.0718004	47.2	0.205455
	37.75	0.214605	37.75	0.193843	37.75	0.160462	37.75	0.138176	45.25	0.183651	45.25	0.143416	45.25	0.109488	45.25	0.0962072	45.25	0.0853415	45.25	0.0712703	47.25	0.187653
	37.8	0.24711	37.8	0.216032	37.8	0.169396	37.8	0.144459	45.3	0.192361	45.3	0.145171	45.3	0.112283	45.3	0.104073	45.3	0.0875358	45.3	0.0745602	47.3	0.175008
	37.85	0.293281	37.85	0.237103	37.85	0.180406	37.85	0.150713	45.35	0.194733	45.35	0.153643	45.35	0.116021	45.35	0.104914	45.35	0.0893284	45.35	0.0752468	47.35	0.158308
	37.9	0.3373	37.9	0.258118	37.9	0.19522	37.9	0.15635	45.4	0.202378	45.4	0.15947	45.4	0.119258	45.4	0.108155	45.4	0.0920678	45.4	0.0761598	47.4	0.146601
	37.95	0.399634	37.95	0.288337	37.95	0.203242	37.95	0.162633	45.45	0.21395	45.45	0.163532	45.45	0.12403	45.45	0.109405	45.45	0.093803	45.45	0.0803552	47.45	0.133487
	38	0.483018	38	0.324656	38	0.214629	38	0.176524	45.5	0.218818	45.5	0.165151	45.5	0.130188	45.5	0.113641	45.5	0.095567	45.5	0.083249	47.5	0.125971
	38.05	0.574903	38.05	0.368977	38.05	0.238121	38.05	0.181662	45.55	0.222312	45.55	0.173759	45.55	0.137497	45.55	0.122649	45.55	0.103097	45.55	0.0853504	47.55	0.116884
	38.1	0.684523	38.1	0.417018	38.1	0.250577	38.1	0.196081	45.6	0.224179	45.6	0.179619	45.6	0.138492	45.6	0.127529	45.6	0.103083	45.6	0.0866313	47.6	0.109451
	38.15	0.793583	38.15	0.48582	38.15	0.277968	38.15	0.211059	45.65	0.224559	45.65	0.187006	45.65	0.145978	45.65	0.132936	45.65	0.108031	45.65	0.089044	47.65	0.100474
	38.2	0.892915	38.2	0.558706	38.2	0.310295	38.2	0.229179	45.7	0.223313	45.7	0.190627	45.7	0.151635	45.7	0.137992	45.7	0.113209	45.7	0.0940034	47.7	0.0988331
	38.25	0.960996	38.25	0.631285	38.25	0.347464	38.25	0.245919	45.75	0.219374	45.75	0.195503	45.75	0.153544	45.75	0.143282	45.75	0.117296	45.75	0.0976894	47.75	0.088477
	38.3	1	38.3	0.722301	38.3	0.383219	38.3	0.27573	45.8	0.217286	45.8	0.198988	45.8	0.161355	45.8	0.146552	45.8	0.123995	45.8	0.10412	47.8	0.0844919
	38.35	0.977729	38.35	0.811974	38.35	0.434033	38.35	0.305277	45.85	0.211664	45.85	0.208818	45.85	0.17011	45.85	0.154301	45.85	0.129546	45.85	0.109023	47.85	0.0798724
	38.4	0.912242	38.4	0.889141	38.4	0.48444	38.4	0.336321	45.9	0.202508	45.9	0.212541	45.9	0.171105	45.9	0.164861	45.9	0.134092	45.9	0.113982	47.9	0.0740669
	38.45	0.786534	38.45	0.95632	38.45	0.561917	38.45	0.378557	45.95	0.193772	45.95	0.21399	45.95	0.176909	45.95	0.166755	45.95	0.142024	45.95	0.119847	47.95	0.0720951
	38.5	0.656327	38.5	0.996416	38.5	0.626221	38.5	0.424787	46	0.177716	46	0.219647	46	0.184985	46	0.179217	46	0.149354	46	0.12707	48	0.066593
	38.55	0.537421	38.55	1	38.55	0.714829	38.55	0.487877	46.05	0.168616	46.05	0.223132	46.05	0.192589	46.05	0.186615	46.05	0.157831	46.05	0.132426	48.05	0.064897
	38.6	0.423722	38.6	0.966569	38.6	0.791678	38.6	0.541362	46.1	0.160807	46.1	0.220069	46.1	0.192758	46.1	0.195242	46.1	0.162033	46.1	0.143384	48.1	0.0631734
	38.65	0.326532	38.65	0.910784	38.65	0.877928	38.65	0.61253	46.15	0.152015	46.15	0.211578	46.15	0.201218	46.15	0.200707	46.15	0.173867	46.15	0.146957	48.15	0.06156
	38.7	0.268706	38.7	0.823159	38.7	0.935251	38.7	0.692127	46.2	0.142943	46.2	0.21391	46.2	0.199852	46.2	0.204095	46.2	0.182401	46.2	0.153925	48.2	0.0590918
	38.75	0.219166	38.75	0.733101	38.75	0.974936	38.75	0.773576	46.25	0.127981	46.25	0.209456	46.25	0.200109	46.25	0.214098	46.25	0.187091	46.25	0.167005	48.25	0.0580852
	38.8	0.191709	38.8	0.63753	38.8	1	38.8	0.849443	46.3	0.123032	46.3	0.212229	46.3	0.200129	46.3	0.209932	46.3	0.196056	46.3	0.174115	48.3	0.0566098
	38.85	0.1689	38.85	0.544366	38.85	0.997049	38.85	0.922343	46.35	0.116849	46.35	0.195866	46.35	0.19894	46.35	0.217945	46.35	0.200717	46.35	0.183913	48.35	0.0555205
	38.9	0.152311	38.9	0.47101	38.9	0.96011	38.9	0.966341	46.4	0.105702	46.4	0.194669	46.4	0.194565	46.4	0.217673	46.4	0.205723	46.4	0.196117	48.4	0.052804
	38.95	0.139554	38.95	0.402019	38.95	0.890628	38.95	1	46.45	0.10353	46.45	0.19008	46.45	0.188212	46.45	0.218075	46.45	0.21354	46.45	0.199972	48.45	0.0520733
	39	0.126775	39	0.358181	39	0.81162	39	0.987073	46.5	0.0965616	46.5	0.180673	46.5	0.184426	46.5	0.219062	46.5	0.218603	46.5	0.213902	48.5	0.0512322
	39.05	0.118321	39.05	0.318063	39.05	0.719814	39.05	0.967744	46.55	0.092314	46.55	0.174624	46.55	0.180906	46.55	0.209598	46.55	0.22315	46.55	0.223615	48.55	0.049481
	39.1	0.113678	39.1	0.283597	39.1	0.636813	39.1	0.913078	46.6	0.0883749	46.6	0.16576	46.6	0.172724	46.6	0.202418	46.6	0.218115	46.6	0.227584	48.6	0.0483089
	39.15	0.107205	39.15	0.259791	39.15	0.560319	39.15	0.831214	46.65	0.0836505	46.65	0.153265	46.65	0.165634	46.65	0.200273	46.65	0.22028	46.65	0.227818	48.65	0.0480746
	39.2	0.104735	39.2	0.241608	39.2	0.492787	39.2	0.740685	46.7	0.0845358	46.7	0.148166	46.7	0.159252	46.7	0.190077	46.7	0.217971	46.7	0.234645	48.7	0.0488608
	39.25	0.0986064	39.25	0.22502	39.25	0.433555	39.25	0.651918	46.75	0.0764175	46.75	0.14032	46.75	0.150332	46.75	0.183922	46.75	0.206423	46.75	0.229163	48.75	0.047799
	39.3	0.0937475	39.3	0.206418	39.3	0.385674	39.3	0.571023	46.8	0.0739089	46.8	0.132371	46.8	0.142209	46.8	0.178205	46.8	0.201675	46.8	0.231151	48.8	0.0456341
	39.35	0.092526	39.35	0.194306	39.35	0.348012	39.35	0.507428	46.85	0.0729429	46.85	0.128257	46.85	0.135738	46.85	0.166693	46.85	0.201402	46.85	0.230847	48.85	0.045979
	39.4	0.0905512	39.4	0.183622	39.4	0.313871	39.4	0.441249	46.9	0.0713319	46.9	0.122615	46.9	0.126553	46.9	0.156673	46.9	0.194387	46.9	0.226808	48.9	0.0452758
	39.45	0.0891575	39.45	0.17747	39.45	0.286899	39.45	0.396541	46.95	0.0684026	46.95	0.119044	46.95	0.119315	46.95	0.145834	46.95	0.183615	46.95	0.214733	48.95	0.0442968
	39.5	0.0839113	39.5	0.165106	39.5	0.262505	39.5	0.347075	47	0.0662866	47	0.108822	47	0.113611	47	0.138566	47	0.170576	47	0.207893	49	0.0444486
	39.55	0.0813123	39.55	0.159905	39.55	0.249304	39.55	0.316231	47.05	0.0671438	47.05	0.100874	47.05	0.107613	47.05	0.127082	47.05	0.158655	47.05	0.192932	49.05	0.0450969
	39.6	0.0790362	39.6	0.151095	39.6	0.234562	39.6	0.288236	47.1	0.0649999	47.1	0.101441	47.1	0.101939	47.1	0.123678	47.1	0.153075	47.1	0.185951	49.1	0.0440352
	39.65	0.0765018	39.65	0.148357	39.65	0.218218	39.65	0.260917	47.15	0.0634169	47.15	0.0954267	47.15	0.101104	47.15	0.11644	47.15	0.141729	47.15	0.177215	49.15	0.0427252
	39.7	0.0760336	39.7	0.147241	39.7	0.205331	39.7	0.248137	47.2	0.0606839	47.2	0.0939245	47.2	0.0954299	47.2	0.110401	47.2	0.133394	47.2	0.159622	49.2	0.0430701
	39.75	0.0781481	39.75	0.140249	39.75	0.199425	39.75	0.233801	47.25	0.0589887	47.25	0.0885207	47.25	0.0898444	47.25	0.102899	47.25	0.125548	47.25	0.153489	49.25	0.040133
	39.8	0.0749465	39.8	0.136839	39.8	0.19377	39.8	0.212092	47.3	0.0583313	47.3	0.0870524	47.3	0.0844949	47.3	0.0995826	47.3	0.116927	47.3	0.142546	49.3	0.0428497
	39.85	0.073811	39.85	0.135947	39.85	0.18362	39.85	0.203278	47.35	0.0568324	47.35	0.0859913	47.35	0.0845158	47.35	0.0951833	47.35	0.107129	47.35	0.132339	49.35	0.0412088
	39.9	0.0727832	39.9	0.128312	39.9	0.182493	39.9	0.19273	47.4	0.0575774	47.4	0.0829625	47.4	0.0807302	47.4	0.0899351	47.4	0.102869	47.4	0.123009	49.4	0.0429602
	39.95	0.0725733	39.95	0.129322	39.95	0.169543	39.95	0.185385	47.45	0.0568639	47.45	0.0796282	47.45	0.0762955	47.45	0.0830477	47.45	0.100272	47.45	0.115348	49.45	0.0415124
	40	0.07161	40	0.125632	40	0.164863	40	0.179243	47.5	0.0539346	47.5	0.0774136	47.5	0.0736607	47.5	0.0808439	47.5	0.0963558	47.5	0.105452	49.5	0.042464
	40.05	0.0704961	40.05	0.120152	40.05	0.159743	40.05	0.167345	47.55	0.0557174	47.55	0.074215	47.55	0.0721177	47.55	0.0822406	47.55	0.0890543	47.55	0.099008	49.55	0.0414574
	40.1	0.0680909	40.1	0.119987	40.1	0.158082	40.1	0.168194	47.6	0.0530405	47.6	0.0751896	47.6	0.0693944	47.6	0.0755581	47.6	0.0842487	47.6	0.0933846	49.6	0.040837
	40.15	0.0677087	40.15	0.118787	40.15	0.150163	40.15	0.15935	47.65	0.0492977	47.65	0.072025	47.65	0.0688841	47.65	0.0742324	47.65	0.0805332	47.65	0.0886667	49.65	0.0414852
	40.2	0.0683812	40.2	0.119462	40.2	0.150388	40.2	0.153238	47.7	0.0502391	47.7	0.0723889	47.7	0.06681	47.7	0.0697161	47.7	0.0774489	47.7	0.0846279	49.7	0.0406442
	40.25	0.066514	40.25	0.114597	40.25	0.147029	40.25	0.147009	47.75	0.0498341	47.75	0.0710224	47.75	0.065326	47.75	0.0679221	47.75	0.0732457	47.75	0.0794007	49.75	0.0425335
	40.3	0.066713	40.3	0.112445	40.3	0.145493	40.3	0.142307	47.8	0.0496255	47.8	0.0695881	47.8	0.0654059	47.8	0.0669477	47.8	0.0733745	47.8	0.0766918	49.8	0.0416924
	40.35	0.0686553	40.35	0.111609	40.35	0.13943	40.35	0.143038	47.85	0.0477059	47.85	0.0679163	47.85	0.0626235	47.85	0.0640999	47.85	0.0677082	47.85	0.0740112	49.85	0.0406583
	40.4	0.0660994	40.4	0.110297	40.4	0.138083	40.4	0.138219	47.9	0.0466839	47.9	0.0671945	47.9	0.0599592	47.9	0.0647063	47.9	0.0641362	47.9	0.0675389	49.9	0.0409204
	40.45	0.0646411	40.45	0.109153	40.45	0.140037	40.45	0.134633	47.95	0.0461947	47.95	0.0670495	47.95	0.0583867	47.95	0.0641711	47.95	0.0637772	47.95	0.0667825	49.95	0.0399414
	40.5	0.0646464	40.5	0.104932	40.5	0.133973	40.5	0.134454	48	0.0451166	48	0.0643938	48	0.0575814	48	0.0611476	48	0.0637338	48	0.0657714	50	0.038466
	40.55	0.0655771	40.55	0.10804	40.55	0.130394	40.55	0.128959	48.05	0.0475445	48.05	0.0637398	48.05	0.0579563	48.05	0.0600562	48.05	0.0595593	48.05	0.0621004	50.05	0.0411
	40.6	0.064786	40.6	0.105218	40.6	0.131122	40.6	0.128897	48.1	0.046831	48.1	0.0640698	48.1	0.0568559	48.1	0.0591111	48.1	0.0599749	48.1	0.0604668	50.1	0.0378319
	40.65	0.0647483	40.65	0.105193	40.65	0.129115	40.65	0.124636	48.15	0.0459492	48.15	0.0627712	48.15	0.0583521	48.15	0.0581367	48.15	0.0563168	48.15	0.0582106	50.15	0.0395282
	40.7	0.065184	40.7	0.101335	40.7	0.128616	40.7	0.12572	48.2	0.0441138	48.2	0.0634065	48.2	0.0567796	48.2	0.0574551	48.2	0.0560152	48.2	0.0577372	50.2	0.0404798
	40.75	0.063037	40.75	0.103381	40.75	0.125131	40.75	0.122692	48.25	0.0440173	48.25	0.0586812	48.25	0.05503	48.25	0.056832	48.25	0.0524145	48.25	0.0552546	50.25	0.0390871
	40.8	0.064183	40.8	0.0998864	40.8	0.121206	40.8	0.118313	48.3	0.0446782	48.3	0.059079	48.3	0.053605	48.3	0.0557113	48.3	0.0523711	48.3	0.0526024	50.3	0.0402318
	40.85	0.0641021	40.85	0.100925	40.85	0.121242	40.85	0.114169	48.35	0.0429549	48.35	0.0620213	48.35	0.0544816	48.35	0.055059	48.35	0.0541351	48.35	0.0512234	50.35	0.0381772
	40.9	0.0650114	40.9	0.0990813	40.9	0.116688	40.9	0.117339	48.4	0.0445975	48.4	0.0586532	48.4	0.0520534	48.4	0.0552263	48.4	0.0512516	48.4	0.050948	50.4	0.0391012
	40.95	0.0623048	40.95	0.0985808	40.95	0.118013	40.95	0.113665	48.45	0.0438279	48.45	0.0592206	48.45	0.0515726	48.45	0.0528468	48.45	0.051036	48.45	0.0501632	50.45	0.0388669
	41	0.0622024	41	0.0977446	41	0.11456	41	0.111459	48.5	0.0424132	48.5	0.0587702	48.5	0.0522426	48.5	0.0552388	48.5	0.050964	48.5	0.0499161	50.5	0.0376397
	41.05	0.0628749	41.05	0.0991466	41.05	0.117583	41.05	0.109107	48.55	0.0451216	48.55	0.0579466	48.55	0.0522635	48.55	0.0524203	48.55	0.051064	48.55	0.0492162	50.55	0.039336
	41.1	0.0606849	41.1	0.0995414	41.1	0.116865	41.1	0.108811	48.6	0.0426691	48.6	0.0559695	48.6	0.0524909	48.6	0.0517972	48.6	0.0502747	48.6	0.0481485	50.6	0.0367574
	41.15	0.0633589	41.15	0.0999083	41.15	0.112971	41.15	0.110923	48.65	0.0432177	48.65	0.0567405	48.65	0.0497381	48.65	0.0541014	48.65	0.0498297	48.65	0.0471091	50.65	0.0393362
	41.2	0.0625894	41.2	0.0973933	41.2	0.114296	41.2	0.107249	48.7	0.0427006	48.7	0.0557812	48.7	0.0504376	48.7	0.0504047	48.7	0.0483806	48.7	0.0472864	50.7	0.0382469
	41.25	0.064338	41.25	0.0973685	41.25	0.116754	41.25	0.107334	48.75	0.0442309	48.75	0.0577057	48.75	0.0511076	48.75	0.0507476	48.75	0.0473905	48.75	0.0471808	50.75	0.0394191
	41.3	0.0622771	41.3	0.0961406	41.3	0.111445	41.3	0.108066	48.8	0.0428723	48.8	0.0558643	48.8	0.0501843	48.8	0.0503295	48.8	0.04947	48.8	0.0463961	50.8	0.0377231
	41.35	0.0635522	41.35	0.0933179	41.35	0.110569	41.35	0.105244	48.85	0.0426076	48.85	0.0571781	48.85	0.0498215	48.85	0.04956	48.85	0.0464717	48.85	0.0449888	50.85	0.0393642
	41.4	0.0633853	41.4	0.0963147	41.4	0.11048	41.4	0.10671	48.9	0.0423429	48.9	0.0577455	48.9	0.0512587	48.9	0.0502542	48.9	0.0477767	48.9	0.0453359	50.9	0.0374751
	41.45	0.0605281	41.45	0.0930723	41.45	0.10995	41.45	0.104123	48.95	0.0394696	48.95	0.0550559	48.95	0.04886	48.95	0.0482553	48.95	0.0469587	48.95	0.0446643	50.95	0.0395023
	41.5	0.0631591	41.5	0.0948101	41.5	0.10898	41.5	0.102769	49	0.0411963	49	0.0561323	49	0.0473465	49	0.0506766	49	0.046944	49	0.0449831	51	0.038937
	41.55	0.0617439	41.55	0.0949811	41.55	0.109708	41.55	0.10262	49.05	0.0414645	49.05	0.0552747	49.05	0.050023	49.05	0.0506097	49.05	0.044749	49.05	0.0448209	51.05	0.0378753
	41.6	0.0623733	41.6	0.0927739	41.6	0.104714	41.6	0.102118	49.1	0.0399657	49.1	0.0553672	49.1	0.0481554	49.1	0.049489	49.1	0.0460253	49.1	0.0434419	51.1	0.0383305
	41.65	0.0619481	41.65	0.0926092	41.65	0.106354	41.65	0.100882	49.15	0.0395887	49.15	0.0570203	49.15	0.0484418	49.15	0.0485439	49.15	0.0459532	49.15	0.0424308	51.15	0.0393373
	41.7	0.0608557	41.7	0.0907937	41.7	0.10683	41.7	0.101907	49.2	0.0405862	49.2	0.0548735	49.2	0.0490233	49.2	0.0476281	49.2	0.0456516	49.2	0.0420705	51.2	0.0400131
	41.75	0.0607964	41.75	0.0923077	41.75	0.109036	41.75	0.101846	49.25	0.0410507	49.25	0.0542874	49.25	0.0475688	49.25	0.0457463	49.25	0.0456656	49.25	0.0430967	51.25	0.0373793
	41.8	0.0610169	41.8	0.0919751	41.8	0.105551	41.8	0.0997286	49.3	0.0398884	49.3	0.0537013	49.3	0.0474716	49.3	0.0474651	49.3	0.0455361	49.3	0.0438966	51.3	0.0388825
	41.85	0.0630023	41.85	0.0925378	41.85	0.109015	41.85	0.100196	49.35	0.0390908	49.35	0.0552866	49.35	0.0469024	49.35	0.0477202	49.35	0.0442591	49.35	0.0426025	51.35	0.0377657
	41.9	0.0625986	41.9	0.094919	41.9	0.105844	41.9	0.100164	49.4	0.0402845	49.4	0.054938	49.4	0.0478969	49.4	0.0464531	49.4	0.0438428	49.4	0.0422988	51.4	0.0397929
	41.95	0.062281	41.95	0.092516	41.95	0.106415	41.95	0.101483	49.45	0.0404686	49.45	0.0539447	49.45	0.0454392	49.45	0.0486695	49.45	0.0444879	49.45	0.0423346	51.45	0.0366627
	42	0.0630826	42	0.0921554	42	0.10315	42	0.100277	49.5	0.0406246	49.5	0.0533926	49.5	0.0474665	49.5	0.048866	49.5	0.0453052	49.5	0.0431628	51.5	0.0378901
	42.05	0.0633677	42.05	0.0905078	42.05	0.105858	42.05	0.0985999	49.55	0.0399391	49.55	0.0545707	49.55	0.0460121	49.55	0.0487992	49.55	0.0443151	49.55	0.0407368	51.55	0.0387865
	42.1	0.0632654	42.1	0.0928331	42.1	0.106524	42.1	0.0983917	49.6	0.0407402	49.6	0.0516775	49.6	0.0454428	49.6	0.0474443	49.6	0.0422061	49.6	0.0409142	51.6	0.0380558
	42.15	0.0634859	42.15	0.0952983	42.15	0.105145	42.15	0.0994173	49.65	0.0403072	49.65	0.0548234	49.65	0.0462013	49.65	0.0473774	49.65	0.0447447	49.65	0.0413178	51.65	0.0375733
	42.2	0.0629531	42.2	0.0919441	42.2	0.100245	42.2	0.0979167	49.7	0.0398181	49.7	0.0547463	49.7	0.0466058	49.7	0.0476617	49.7	0.0427218	49.7	0.0392315	51.7	0.0376699
	42.25	0.063109	42.25	0.0932622	42.25	0.10418	42.25	0.0964749	49.75	0.0390765	49.75	0.0539227	49.75	0.0444431	49.75	0.0470387	49.75	0.0437112	49.75	0.0402294	51.75	0.0366909
	42.3	0.0648145	42.3	0.0933772	42.3	0.10255	42.3	0.100173	49.8	0.0400179	49.8	0.051267	49.8	0.046618	49.8	0.0471474	49.8	0.0431801	49.8	0.0399823	51.8	0.0378907
	42.35	0.0640235	42.35	0.0907224	42.35	0.10507	42.35	0.0977036	49.85	0.0394166	49.85	0.0553289	49.85	0.04537	49.85	0.0467585	49.85	0.043567	49.85	0.0395937	51.85	0.0377392
	42.4	0.0638781	42.4	0.0961253	42.4	0.107308	42.4	0.097701	49.9	0.0390677	49.9	0.052334	49.9	0.0457745	49.9	0.0476284	49.9	0.0439539	49.9	0.0414971	51.9	0.0387184
	42.45	0.0648734	42.45	0.094198	42.45	0.105426	42.45	0.0994021	49.95	0.0392237	49.95	0.0511372	49.95	0.0452052	49.95	0.0471224	49.95	0.0423614	49.95	0.0405708	51.95	0.0384013
	42.5	0.0650078	42.5	0.0925224	42.5	0.105557	42.5	0.0987828	50	0.0392114	50	0.0514332	50	0.0462588	50	0.046792	50	0.0409697	50	0.040833	52	0.0388013
	42.55	0.0659816	42.55	0.0937565	42.55	0.105719	42.55	0.0983103	50.05	0.0388906	50.05	0.0515256	50.05	0.0453649	50.05	0.045964	50.05	0.0424181	50.05	0.0392843	52.05	0.0389807
	42.6	0.0635333	42.6	0.0929763	42.6	0.105158	42.6	0.0966629	50.1	0.0385417	50.1	0.0531448	50.1	0.0458284	50.1	0.0446091	50.1	0.0413419	50.1	0.0398295	52.1	0.038967
	42.65	0.0657769	42.65	0.096029	42.65	0.104534	42.65	0.0997739	50.15	0.040072	50.15	0.0523212	50.15	0.0446985	50.15	0.046445	50.15	0.0422165	50.15	0.0402897	52.15	0.0386224
	42.7	0.0676331	42.7	0.0947172	42.7	0.104979	42.7	0.0960117	50.2	0.0386012	50.2	0.0532958	50.2	0.0454865	50.2	0.0452072	50.2	0.043292	50.2	0.0385146	52.2	0.0385811
	42.75	0.0671003	42.75	0.0932934	42.75	0.105864	42.75	0.0973603	50.25	0.0381402	50.25	0.0518954	50.25	0.0450943	50.25	0.0461648	50.25	0.0422445	50.25	0.0385222	52.25	0.038402
	42.8	0.0677297	42.8	0.0959265	42.8	0.105114	42.8	0.100031	50.3	0.0389132	50.3	0.0525307	50.3	0.0438758	50.3	0.0460979	50.3	0.0416273	50.3	0.0392371	52.3	0.0375333
	42.85	0.0687681	42.85	0.0957617	42.85	0.108672	42.85	0.100234	50.35	0.0378631	50.35	0.0521142	50.35	0.0458442	50.35	0.0467921	50.35	0.0410675	50.35	0.0375469	52.35	0.0374645
	42.9	0.0679986	42.9	0.0961845	42.9	0.108457	42.9	0.10029	50.4	0.0404313	50.4	0.0524781	50.4	0.0442421	50.4	0.0454372	50.4	0.0425733	50.4	0.0383467	52.4	0.0384712
	42.95	0.067724	42.95	0.0960478	42.95	0.107518	42.95	0.0981727	50.45	0.0377263	50.45	0.0510099	50.45	0.0457384	50.45	0.0456631	50.45	0.0410668	50.45	0.0401086	52.45	0.0371889
	43	0.0682458	43	0.0970301	43	0.110636	43	0.0971715	50.5	0.0383311	50.5	0.053613	50.5	0.0447855	50.5	0.0445131	50.5	0.0421996	50.5	0.039239	52.5	0.0369821
	43.05	0.0709845	43.05	0.0984881	43.05	0.108283	43.05	0.101487	50.55	0.0378139	50.55	0.0523822	50.55	0.0450129	50.55	0.0473442	50.55	0.0421276	50.55	0.037379	52.55	0.038706
	43.1	0.0723887	43.1	0.098743	43.1	0.111809	43.1	0.103805	50.6	0.0399894	50.6	0.0515926	50.6	0.0432633	50.6	0.0463113	50.6	0.0433464	50.6	0.039339	52.6	0.0381407
	43.15	0.0733625	43.15	0.100928	43.15	0.108733	43.15	0.0994844	50.65	0.0380979	50.65	0.0519564	50.65	0.0450251	50.65	0.0457175	50.65	0.0424711	50.65	0.0383845	52.65	0.0372996
	43.2	0.0750465	43.2	0.0995047	43.2	0.110121	43.2	0.101655	50.7	0.0370478	50.7	0.0511328	50.7	0.0456361	50.7	0.0459726	50.7	0.0399031	50.7	0.0396653	52.7	0.0373963
	43.25	0.0751164	43.25	0.100431	43.25	0.112295	43.25	0.100742	50.75	0.038466	50.75	0.0509199	50.75	0.0447717	50.75	0.0438859	50.75	0.0433884	50.75	0.0384562	52.75	0.0381548
	43.3	0.0760901	43.3	0.10382	43.3	0.109156	43.3	0.10212	50.8	0.03865	50.8	0.0539302	50.8	0.0434648	50.8	0.0452826	50.8	0.0409926	50.8	0.0396238	52.8	0.0376171
	43.35	0.0756219	43.35	0.105306	43.35	0.114192	43.35	0.101619	50.85	0.0386377	50.85	0.0525976	50.85	0.0433086	50.85	0.0439277	50.85	0.042068	50.85	0.0374243	52.85	0.0377138
	43.4	0.0765527	43.4	0.10875	43.4	0.111776	43.4	0.104964	50.9	0.0368584	50.9	0.0504169	50.9	0.0438901	50.9	0.0447683	50.9	0.0423115	50.9	0.0389315	52.9	0.0364866
	43.45	0.0818525	43.45	0.105228	43.45	0.112535	43.45	0.10414	50.95	0.0379119	50.95	0.0500344	50.95	0.0445601	50.95	0.0446721	50.95	0.0412353	50.95	0.0391088	52.95	0.0387069
	43.5	0.0813843	43.5	0.107777	43.5	0.113232	43.5	0.106751	51	0.0388533	51	0.0507715	51	0.0440498	51	0.0463909	51	0.0401018	51	0.0382958	53	0.036735
	43.55	0.0832835	43.55	0.110186	43.55	0.114966	43.55	0.106484	51.05	0.0374105	51.05	0.0518139	51.05	0.0425658	51.05	0.0445969	51.05	0.0414354	51.05	0.0371998	53.05	0.0370799
	43.6	0.0882174	43.6	0.113127	43.6	0.115317	43.6	0.106511	51.1	0.0388848	51.1	0.0531617	51.1	0.0442096	51.1	0.0435933	51.1	0.0427978	51.1	0.0390749	53.1	0.0367352
	43.65	0.0929146	43.65	0.116823	43.65	0.116485	43.65	0.109798	51.15	0.038592	51.15	0.0519309	51.15	0.0420174	51.15	0.0476538	51.15	0.040029	51.15	0.0387712	53.15	0.0382384
	43.7	0.0958254	43.7	0.118505	43.7	0.117842	43.7	0.107799	51.2	0.0371492	51.2	0.0529055	51.2	0.0438087	51.2	0.0449524	51.2	0.0416208	51.2	0.0397691	53.2	0.0371767
	43.75	0.099425	43.75	0.124076	43.75	0.120614	43.75	0.111526	51.25	0.0376418	51.25	0.052489	51.25	0.0436525	51.25	0.0438317	51.25	0.0403725	51.25	0.0383901	53.25	0.0379353
	43.8	0.104768	43.8	0.124499	43.8	0.123763	43.8	0.111494	51.3	0.0384709	51.3	0.0502744	51.3	0.0436144	51.3	0.0442039	51.3	0.0421078	51.3	0.0385957	53.3	0.0367081
	43.85	0.109357	43.85	0.130601	43.85	0.125465	43.85	0.114635	51.35	0.0374769	51.35	0.0515882	51.35	0.0436942	51.35	0.0448688	51.35	0.041089	51.35	0.0364528	53.35	0.037246
	43.9	0.118919	43.9	0.134241	43.9	0.129526	43.9	0.115308	51.4	0.0389512	51.4	0.0503575	51.4	0.0436266	51.4	0.0449776	51.4	0.0415046	51.4	0.0375922	53.4	0.0382528
	43.95	0.129319	43.95	0.13791	43.95	0.128462	43.95	0.115599	51.45	0.0385182	51.45	0.0500768	51.45	0.0433229	51.45	0.0440618	51.45	0.0415473	51.45	0.0385901	53.45	0.0376047
	44	0.136728	44	0.137745	44	0.133498	44	0.118622	51.5	0.0390108	51.5	0.0509495	51.5	0.0431667	51.5	0.0443754	51.5	0.0399834	51.5	0.0384844	53.5	0.0390528
	44.05	0.147409	44.05	0.147093	44.05	0.134383	44.05	0.120294	51.55	0.0369509	51.55	0.0500242	51.55	0.043217	51.55	0.0454209	51.55	0.0405712	51.55	0.038973	53.55	0.0380187
	44.1	0.162114	44.1	0.153475	44.1	0.136777	44.1	0.122876	51.6	0.0364618	51.6	0.0518469	51.6	0.0453919	51.6	0.044066	51.6	0.0415606	51.6	0.0384712	53.6	0.0378119
	44.15	0.179531	44.15	0.159997	44.15	0.143228	44.15	0.129012	51.65	0.0394227	51.65	0.0517358	51.65	0.0449702	51.65	0.044848	51.65	0.0406278	51.65	0.0369791	53.65	0.0383774
	44.2	0.193031	44.2	0.169205	44.2	0.143736	44.2	0.126102	51.7	0.0376153	51.7	0.0524389	51.7	0.0440468	51.7	0.0453373	51.7	0.0410434	51.7	0.0383731	53.7	0.0371778
	44.25	0.211825	44.25	0.175419	44.25	0.151947	44.25	0.125747	51.75	0.0387249	51.75	0.0500207	51.75	0.0436251	51.75	0.0450948	51.75	0.0408853	51.75	0.0348437	53.75	0.0383225
	44.3	0.228274	44.3	0.18348	44.3	0.155473	44.3	0.133939	51.8	0.0374504	51.8	0.0505542	51.8	0.0455049	51.8	0.0440033	51.8	0.0404976	51.8	0.0385014	53.8	0.0380606
	44.35	0.248661	44.35	0.196605	44.35	0.15834	44.35	0.136345	51.85	0.0368772	51.85	0.050952	51.85	0.0440504	51.85	0.0444048	51.85	0.0408559	51.85	0.0366697	53.85	0.0365576
	44.4	0.25861	44.4	0.202707	44.4	0.163312	44.4	0.138252	51.9	0.0382112	51.9	0.0520284	51.9	0.045104	51.9	0.0460943	51.9	0.0403248	51.9	0.038658	53.9	0.0382814
	44.45	0.264964	44.45	0.21351	44.45	0.170674	44.45	0.144917	51.95	0.0384233	51.95	0.0518494	51.95	0.0443576	51.95	0.0447979	51.95	0.0415437	51.95	0.0374205	53.95	0.0382677
	44.5	0.259524	44.5	0.22809	44.5	0.174767	44.5	0.151171	52	0.0386634	52	0.0502116	52	0.0444965	52	0.046019	52	0.0422749	52	0.0383052	54	0.0378128
	44.55	0.262887	44.55	0.230191	44.55	0.18411	44.55	0.153607	52.05	0.037978	52.05	0.0495915	52.05	0.0425994	52.05	0.0446056	52.05	0.0421454	52.05	0.0375205	54.05	0.0371648
	44.6	0.245136	44.6	0.239595	44.6	0.189617	44.6	0.161799	52.1	0.0366193	52.1	0.0502268	52.1	0.0426793	52.1	0.0441874	52.1	0.0421307	52.1	0.0376978	54.1	0.0388886
	44.65	0.228634	44.65	0.253391	44.65	0.197703	44.65	0.163647	52.15	0.0380936	52.15	0.0510657	52.15	0.044205	52.15	0.0430667	52.15	0.0406816	52.15	0.03796	54.15	0.0370271
	44.7	0.205997	44.7	0.258626	44.7	0.209718	44.7	0.169901	52.2	0.0375484	52.2	0.0494278	52.2	0.0438128	52.2	0.0455758	52.2	0.0401505	52.2	0.0372036	54.2	0.0380063
	44.75	0.184566	44.75	0.253174	44.75	0.217426	44.75	0.178005	52.25	0.0378727	52.25	0.0497577	52.25	0.0425353	52.25	0.0447771	52.25	0.0417423	52.25	0.037296	54.25	0.0371928
	44.8	0.160789	44.8	0.256115	44.8	0.224726	44.8	0.187696	52.3	0.037075	52.3	0.0515126	52.3	0.0443856	52.3	0.0451493	52.3	0.0410965	52.3	0.0389447	54.3	0.0379513
	44.85	0.14491	44.85	0.249235	44.85	0.227435	44.85	0.191071	52.35	0.0380444	52.35	0.0485516	52.35	0.0436983	52.35	0.0452288	52.35	0.0402211	52.35	0.0364339	54.35	0.0392891
	44.9	0.127117	44.9	0.241572	44.9	0.242783	44.9	0.200027	52.4	0.0383126	52.4	0.0512904	52.4	0.0435126	52.4	0.0451033	52.4	0.0406368	52.4	0.0353945	54.4	0.0362968
	44.95	0.114101	44.95	0.231223	44.95	0.25351	44.95	0.208073	52.45	0.0374028	52.45	0.0506704	52.45	0.0450088	52.45	0.044451	52.45	0.0413392	52.45	0.0381751	54.45	0.0369174
	45	0.107757	45	0.220707	45	0.253609	45	0.219878	52.5	0.0371941	52.5	0.0514414	52.5	0.0436724	52.5	0.0433888	52.5	0.0403491	52.5	0.0386071	54.5	0.0379518
	45.05	0.0973882	45.05	0.207084	45.05	0.260028	45.05	0.224575	52.55	0.0392855	52.55	0.0494982	52.55	0.0444899	52.55	0.045371	52.55	0.0414533	52.55	0.0365773	54.55	0.0377726
	45.1	0.0932396	45.1	0.196708	45.1	0.261762	45.1	0.231446	52.6	0.0388244	52.6	0.0505745	52.6	0.04336	52.6	0.04668	52.6	0.0405492	52.6	0.0373488	54.6	0.036904
	45.15	0.0870894	45.15	0.179896	45.15	0.259409	45.15	0.238434	52.65	0.0378865	52.65	0.0515152	52.65	0.0433219	52.65	0.0454129	52.65	0.0405919	52.65	0.0365358	54.65	0.0382141
	45.2	0.0802936	45.2	0.166414	45.2	0.25781	45.2	0.251326	52.7	0.0381827	52.7	0.0495041	52.7	0.0433427	52.7	0.0438823	52.7	0.0402903	52.7	0.0377601	54.7	0.0381453
	45.25	0.0781896	45.25	0.156904	45.25	0.254514	45.25	0.253321	52.75	0.0371887	52.75	0.0505126	52.75	0.0435701	52.75	0.044518	52.75	0.0399601	52.75	0.036947	54.75	0.0386556
	45.3	0.0754831	45.3	0.151647	45.3	0.246375	45.3	0.252202	52.8	0.0377374	52.8	0.0517246	52.8	0.043473	52.8	0.0451829	52.8	0.0401749	52.8	0.0373507	54.8	0.0387798
	45.35	0.0725828	45.35	0.138109	45.35	0.234652	45.35	0.251583	52.85	0.038819	52.85	0.0502903	52.85	0.0436118	52.85	0.0454088	52.85	0.0403897	52.85	0.0363113	54.85	0.0384076
	45.4	0.0720715	45.4	0.13537	45.4	0.2273	45.4	0.252579	52.9	0.0371799	52.9	0.0496025	52.9	0.0442228	52.9	0.0445515	52.9	0.0393135	52.9	0.0366301	54.9	0.0375941
	45.45	0.0689345	45.45	0.123119	45.45	0.221614	45.45	0.247701	52.95	0.0371395	52.95	0.0512216	52.95	0.043447	52.95	0.044953	52.95	0.0399299	52.95	0.0374299	54.95	0.0377183
	45.5	0.0661849	45.5	0.120828	45.5	0.208004	45.5	0.243116	53	0.0382492	53	0.0506695	53	0.0425236	53	0.0448275	53	0.0417513	53	0.0393899	55	0.0382287
	45.55	0.0658243	45.55	0.115879	45.55	0.19691	45.55	0.233568	53.05	0.037732	53.05	0.0511351	53.05	0.04461	53.05	0.0450826	53.05	0.0403882	53.05	0.0384354	55.05	0.0389596
	45.6	0.0646888	45.6	0.107684	45.6	0.18764	45.6	0.221493	53.1	0.0390099	53.1	0.0509222	53.1	0.0446604	53.1	0.0455427	53.1	0.0412341	53.1	0.0373111	55.1	0.0385047
	45.65	0.0651246	45.65	0.10461	45.65	0.171641	45.65	0.217731	53.15	0.0376513	53.15	0.051795	53.15	0.0441206	53.15	0.046149	53.15	0.0407891	53.15	0.0375733	55.15	0.0374154
	45.7	0.0648285	45.7	0.100025	45.7	0.166646	45.7	0.208505	53.2	0.0383963	53.2	0.0500214	53.2	0.044171	53.2	0.044033	53.2	0.0400859	53.2	0.0373545	55.2	0.0385876
	45.75	0.060766	45.75	0.0986847	45.75	0.156558	45.75	0.192377	53.25	0.0371219	53.25	0.0515388	53.25	0.0447524	53.25	0.0439076	53.25	0.04119	53.25	0.0378996	55.25	0.038243
	45.8	0.0608143	45.8	0.0985199	45.8	0.145244	45.8	0.182123	53.3	0.0372498	53.3	0.0515974	53.3	0.0434455	53.3	0.0458605	53.3	0.0399704	53.3	0.0361528	55.3	0.0367676
	45.85	0.0600018	45.85	0.0968164	45.85	0.140124	45.85	0.177421	53.35	0.0377143	53.35	0.0512827	53.35	0.0448827	53.35	0.0432469	53.35	0.0413041	53.35	0.0381694	55.35	0.0384363
	45.9	0.0607173	45.9	0.0942455	45.9	0.137802	45.9	0.164612	53.4	0.0370289	53.4	0.051409	53.4	0.0436052	53.4	0.044468	53.4	0.0418918	53.4	0.0370734	55.4	0.0384226
	45.95	0.0597971	45.95	0.0891566	45.95	0.132462	45.95	0.15427	53.45	0.0382507	53.45	0.0507212	53.45	0.0445113	53.45	0.0436108	53.45	0.0399263	53.45	0.0390334	55.45	0.0384089
	46	0.0576501	46	0.0884603	46	0.124638	46	0.147218	53.5	0.0388835	53.5	0.05061	53.5	0.0434699	53.5	0.044949	53.5	0.0402272	53.5	0.0376544	55.5	0.0393881
	46.05	0.0568375	46.05	0.0855816	46.05	0.123353	46.05	0.139315	53.55	0.0382822	53.55	0.0524328	53.55	0.0446711	53.55	0.043155	53.55	0.0396961	53.55	0.0383411	55.55	0.0386022
	46.1	0.0579189	46.1	0.0842138	46.1	0.119365	46.1	0.132468	53.6	0.0377089	53.6	0.052186	53.6	0.0447214	53.6	0.0461617	53.6	0.0422346	53.6	0.0391126	55.6	0.037375
	46.15	0.0587635	46.15	0.0850004	46.15	0.114056	46.15	0.129528	53.65	0.037893	53.65	0.0527195	53.65	0.0437981	53.65	0.0455387	53.65	0.0414453	53.65	0.0388372	55.65	0.0384369
	46.2	0.0560785	46.2	0.0838843	46.2	0.110823	46.2	0.121654	53.7	0.0387502	53.7	0.0515566	53.7	0.0442025	53.7	0.0443594	53.7	0.0405987	53.7	0.0376563	55.7	0.0385336
	46.25	0.0569877	46.25	0.0812575	46.25	0.107463	46.25	0.116923	53.75	0.0377562	53.75	0.0523276	53.75	0.044843	53.75	0.046166	53.75	0.0417889	53.75	0.0372677	55.75	0.0388784
	46.3	0.0563904	46.3	0.0817363	46.3	0.105676	46.3	0.115833	53.8	0.0387256	53.8	0.050554	53.8	0.0440967	53.8	0.0443427	53.8	0.0412004	53.8	0.0370206	55.8	0.0379546
	46.35	0.0560297	46.35	0.0808721	46.35	0.104329	46.35	0.105668	53.85	0.0375353	53.85	0.0491536	53.85	0.0440585	53.85	0.04451	53.85	0.0411857	53.85	0.0361792	55.85	0.038327
	46.4	0.056939	46.4	0.0791685	46.4	0.103894	46.4	0.104549	53.9	0.038701	53.9	0.0506711	53.9	0.0451416	53.9	0.0455847	53.9	0.0410562	53.9	0.0373469	55.9	0.0383409
	46.45	0.0565138	46.45	0.0791996	46.45	0.0990565	46.45	0.102755	53.95	0.0369217	53.95	0.0522224	53.95	0.0432445	53.95	0.0449031	53.95	0.041271	53.95	0.0391371	55.95	0.0388789
	46.5	0.0553783	46.5	0.0775241	46.5	0.0980867	46.5	0.100667	54	0.0385362	54	0.0521113	54	0.0444162	54	0.0443679	54	0.0409694	54	0.0377016	56	0.0391134
	46.55	0.0546303	46.55	0.0781707	46.55	0.096268	46.55	0.0968752	54.05	0.0382995	54.05	0.0499984	54.05	0.0445846	54.05	0.0432179	54.05	0.0401515	54.05	0.0379921	56.05	0.0401202
	46.6	0.0557332	46.6	0.0773065	46.6	0.0952667	46.6	0.0957271	54.1	0.0384835	54.1	0.0513123	54.1	0.0434251	54.1	0.0451415	54.1	0.0411982	54.1	0.0386221	56.1	0.0384793
	46.65	0.0561259	46.65	0.0763304	46.65	0.0943912	46.65	0.0932279	54.15	0.0370688	54.15	0.0512351	54.15	0.0445083	54.15	0.0468895	54.15	0.0391467	54.15	0.0367621	56.15	0.0379692
	46.7	0.0555716	46.7	0.0772847	46.7	0.0945847	46.7	0.0922855	54.2	0.0376736	54.2	0.0513275	54.2	0.0433783	54.2	0.0455639	54.2	0.0398492	54.2	0.0373639	56.2	0.0388104
	46.75	0.0551895	46.75	0.0752455	46.75	0.0943381	46.75	0.0886701	54.25	0.0386149	54.25	0.05142	54.25	0.044668	54.25	0.0451165	54.25	0.0400927	54.25	0.0387862	56.25	0.0394035
	46.8	0.0551732	46.8	0.0755843	46.8	0.0919534	46.8	0.0878452	54.3	0.038799	54.3	0.0504946	54.3	0.045397	54.3	0.0454887	54.3	0.0400206	54.3	0.0385108	56.3	0.0391692
	46.85	0.0545328	46.85	0.0743844	46.85	0.090732	46.85	0.0843179	54.35	0.0384501	54.35	0.0510281	54.35	0.0440016	54.35	0.0450998	54.35	0.0415263	54.35	0.0359717	56.35	0.0386315
	46.9	0.0537633	46.9	0.0755626	46.9	0.090171	46.9	0.0843741	54.4	0.0381293	54.4	0.0498652	54.4	0.0445535	54.4	0.0455305	54.4	0.0404215	54.4	0.038441	56.4	0.038149
	46.95	0.055684	46.95	0.0735233	46.95	0.0886666	46.95	0.082198	54.45	0.0367426	54.45	0.0507041	54.45	0.0446629	54.45	0.0464882	54.45	0.0395461	54.45	0.0370904	56.45	0.0378595
	47	0.0538814	47	0.0739461	47	0.0881999	47	0.0843691	54.5	0.0368144	54.5	0.0509322	54.5	0.0448903	54.5	0.0455724	54.5	0.0400191	54.5	0.0379185	56.5	0.0385905
	47.05	0.0544463	47.05	0.074201	47.05	0.0885506	47.05	0.0838085	54.55	0.0385411	54.55	0.0512282	54.55	0.0447342	54.55	0.0458275	54.55	0.041238	54.55	0.0375582	56.55	0.0382734
	47.1	0.0537198	47.1	0.0747917	47.1	0.0876751	47.1	0.0801931	54.6	0.036874	54.6	0.0517278	54.6	0.0433977	54.6	0.044092	54.6	0.0429446	54.6	0.0369998	56.6	0.039749
	47.15	0.0537681	47.15	0.0739834	47.15	0.0883089	47.15	0.081718	54.65	0.0384043	54.65	0.052431	54.65	0.0444218	54.65	0.0459572	54.65	0.041725	54.65	0.0365263	56.65	0.0379151
	47.2	0.0530201	47.2	0.0717203	47.2	0.0865844	47.2	0.0785726	54.7	0.0375506	54.7	0.0516413	54.7	0.0447967	54.7	0.0448657	54.7	0.0415382	54.7	0.0382316	56.7	0.0377083
	47.25	0.0532836	47.25	0.0709121	47.25	0.0884444	47.25	0.0775127	54.75	0.0391932	54.75	0.0532266	54.75	0.044375	54.75	0.0458819	54.75	0.0425562	54.75	0.037843	56.75	0.0384669
	47.3	0.0530952	47.3	0.0716706	47.3	0.0846763	47.3	0.0773045	54.8	0.0364602	54.8	0.0501298	54.8	0.0444549	54.8	0.0457565	54.8	0.040103	54.8	0.0371149	56.8	0.0388118
	47.35	0.0527776	47.35	0.0711142	47.35	0.0852471	47.35	0.0788881	54.85	0.0392808	54.85	0.0521222	54.85	0.0445347	54.85	0.0462165	54.85	0.0413506	54.85	0.0360189	56.85	0.0383292
	47.4	0.0536007	47.4	0.0703899	47.4	0.0856607	47.4	0.0775639	54.9	0.0382868	54.9	0.0518075	54.9	0.043995	54.9	0.0443932	54.9	0.0423687	54.9	0.0381486	56.9	0.0394739
	47.45	0.0539288	47.45	0.0720157	47.45	0.0872063	47.45	0.0802049	54.95	0.038022	54.95	0.0498643	54.95	0.0443109	54.95	0.0459363	54.95	0.0408335	54.95	0.0392314	56.95	0.0397084
	47.5	0.0545798	47.5	0.0722147	47.5	0.0843814	47.5	0.0756202	55	0.0386268	55	0.0513478	55	0.0440662	55	0.0452547	55	0.0415647	55	0.0372865	57	0.0382054
	47.55	0.054004	47.55	0.0722178	47.55	0.0851723	47.55	0.0758527	55.05	0.0385865	55.05	0.0518134	55.05	0.0450018	55.05	0.0462417	55.05	0.041177	55.05	0.0375205	57.05	0.0399569
	47.6	0.0540092	47.6	0.0703184	47.6	0.0824417	47.6	0.0767313	55.1	0.0385742	55.1	0.051872	55.1	0.0456718	55.1	0.0458235	55.1	0.0411049	55.1	0.0371602	57.1	0.0382332
	47.65	0.0528738	47.65	0.0694262	47.65	0.0831698	47.65	0.0760826	55.15	0.0383375	55.15	0.0529822	55.15	0.0446599	55.15	0.0458151	55.15	0.0406312	55.15	0.0374224	57.15	0.0392952
	47.7	0.0531373	47.7	0.0702967	47.7	0.0818227	47.7	0.0739065	55.2	0.0389142	55.2	0.0506997	55.2	0.0453594	55.2	0.0447822	55.2	0.0411903	55.2	0.0378826	57.2	0.0386471
	47.75	0.0546707	47.75	0.0704957	47.75	0.0834625	47.75	0.074139	55.25	0.0384251	55.25	0.0533368	55.25	0.0448196	55.25	0.0464132	55.25	0.0410608	55.25	0.0402671	57.25	0.0399021
	47.8	0.0537075	47.8	0.0711143	47.8	0.0822412	47.8	0.0759576	55.3	0.0380201	55.3	0.0522757	55.3	0.0438077	55.3	0.045029	55.3	0.0408166	55.3	0.0384637	57.3	0.0391714
	47.85	0.0538419	47.85	0.0693828	47.85	0.0823404	47.85	0.0760432	55.35	0.039887	55.35	0.051961	55.35	0.0432975	55.35	0.044845	55.35	0.0415765	55.35	0.0377921	57.35	0.0373099
	47.9	0.0542991	47.9	0.0709527	47.9	0.081968	47.9	0.0754826	55.4	0.0380236	55.4	0.0519517	55.4	0.0447937	55.4	0.0446318	55.4	0.0414183	55.4	0.0361868	57.4	0.039999
	47.95	0.0536802	47.95	0.0687735	47.95	0.0823816	47.95	0.073424	55.45	0.0388247	55.45	0.0512298	55.45	0.0454342	55.45	0.0446234	55.45	0.0406004	55.45	0.0380619	57.45	0.0380823
	48	0.0533842	48	0.0697559	48	0.0809087	48	0.074802	55.5	0.0399623	55.5	0.0517973	55.5	0.0452485	55.5	0.0455518	55.5	0.0409299	55.5	0.037362	57.5	0.0384272
	48.05	0.0540351	48.05	0.0711579	48.05	0.0811022	48.05	0.072479	55.55	0.038772	55.55	0.0516522	55.55	0.0456235	55.55	0.0447531	55.55	0.0417472	55.55	0.0377374	57.55	0.0406199
	48.1	0.0534593	48.1	0.0702097	48.1	0.0831508	48.1	0.0723003	55.6	0.0387597	55.6	0.0517107	55.6	0.0438149	55.6	0.0447155	55.6	0.0435398	55.6	0.0377166	57.6	0.0400546
	48.15	0.0537228	48.15	0.0708004	48.15	0.0820238	48.15	0.0713284	55.65	0.0385791	55.65	0.0530924	55.65	0.044898	55.65	0.0452926	55.65	0.0422055	55.65	0.0373846	57.65	0.0391308
	48.2	0.0537711	48.2	0.0696005	48.2	0.0789159	48.2	0.0720896	55.7	0.0401375	55.7	0.0535242	55.7	0.0457155	55.7	0.0453135	55.7	0.0431948	55.7	0.0382411	57.7	0.040827
	48.25	0.0534751	48.25	0.0691559	48.25	0.082631	48.25	0.0736145	55.75	0.0409667	55.75	0.0521577	55.75	0.0434348	55.75	0.0458028	55.75	0.0411146	55.75	0.0363528	57.75	0.0391586
	48.3	0.0519953	48.3	0.0703621	48.3	0.0790829	48.3	0.0712621	55.8	0.0396081	55.8	0.050927	55.8	0.0453146	55.8	0.0450041	55.8	0.0413007	55.8	0.0381996	57.8	0.0400274
	48.35	0.053873	48.35	0.0699736	48.35	0.079528	48.35	0.0735801	55.85	0.0392031	55.85	0.0509177	55.85	0.0443618	55.85	0.0457861	55.85	0.0430073	55.85	0.0374714	57.85	0.0395725
	48.4	0.0541796	48.4	0.0698927	48.4	0.0815452	48.4	0.0703759	55.9	0.0388262	55.9	0.0516547	55.9	0.0445597	55.9	0.0464803	55.9	0.0419598	55.9	0.0361207	57.9	0.0385935
	48.45	0.052829	48.45	0.0690845	48.45	0.0792862	48.45	0.0707846	55.95	0.0390663	55.95	0.0530704	55.95	0.0451412	55.95	0.0454474	55.95	0.0427484	55.95	0.0385617	57.95	0.0403449
	48.5	0.0525975	48.5	0.0689198	48.5	0.0798885	48.5	0.0709583	56	0.0384931	56	0.0520093	56	0.0441883	56	0.045644	56	0.041414	56	0.0367583	58	0.0402761
	48.55	0.0524736	48.55	0.0688949	48.55	0.0788244	48.55	0.0710146	56.05	0.0389015	56.05	0.0536624	56.05	0.0464222	56.05	0.0472749	56.05	0.0416288	56.05	0.0396238	58.05	0.0402624
	48.6	0.0535766	48.6	0.0683944	48.6	0.0803385	48.6	0.0722751	56.1	0.0383282	56.1	0.0528388	56.1	0.0455873	56.1	0.0457151	56.1	0.0409543	56.1	0.0377921	58.1	0.0389801
	48.65	0.0533236	48.65	0.0696286	48.65	0.0803119	48.65	0.0741524	56.15	0.0394379	56.15	0.0523545	56.15	0.0453721	56.15	0.0447407	56.15	0.0408535	56.15	0.0377996	58.15	0.0396835
	48.7	0.0542112	48.7	0.0677012	48.7	0.0789962	48.7	0.0736212	56.2	0.0382756	56.2	0.0524808	56.2	0.0443307	56.2	0.0472206	56.2	0.0414412	56.2	0.0367885	58.2	0.0381253
	48.75	0.0537215	48.75	0.0687955	48.75	0.0793155	48.75	0.0709457	56.25	0.0398059	56.25	0.052709	56.25	0.0444401	56.25	0.0454266	56.25	0.0415413	56.25	0.0383806	58.25	0.0384426
	48.8	0.0523278	48.8	0.0702535	48.8	0.0798549	48.8	0.0697683	56.3	0.0387839	56.3	0.0511729	56.3	0.044343	56.3	0.0459159	56.3	0.0429036	56.3	0.0375959	58.3	0.0388702
	48.85	0.0529142	48.85	0.0694452	48.85	0.0801742	48.85	0.0721744	56.35	0.0387155	56.35	0.0532332	56.35	0.0464293	56.35	0.0451757	56.35	0.0414545	56.35	0.0372356	58.35	0.0398494
	48.9	0.0539956	48.9	0.0694483	48.9	0.0783555	48.9	0.0712319	56.4	0.0388435	56.4	0.052681	56.4	0.0442666	56.4	0.0458699	56.4	0.0428168	56.4	0.0374978	58.4	0.0390083
	48.95	0.053678	48.95	0.0696473	48.95	0.0793665	48.95	0.0718756	56.45	0.0400933	56.45	0.0513485	56.45	0.0443465	56.45	0.0465641	56.45	0.0422284	56.45	0.0379298	58.45	0.0380845
	49	0.0536833	49	0.0678598	49	0.0798116	49	0.0712856	56.5	0.0391835	56.5	0.0512374	56.5	0.044987	56.5	0.0458532	56.5	0.041726	56.5	0.0369187	58.5	0.04127
	49.05	0.0535379	49.05	0.0697934	49.05	0.0798164	49.05	0.0710775	56.55	0.0400687	56.55	0.0523816	56.55	0.0450669	56.55	0.0471036	56.55	0.0418547	56.55	0.0384825	58.55	0.0392982
	49.1	0.0526823	49.1	0.0681179	49.1	0.0785008	49.1	0.0693714	56.6	0.0384296	56.6	0.052474	56.6	0.0453828	56.6	0.0465683	56.6	0.0418687	56.6	0.0382637	58.6	0.0398085
	49.15	0.0537637	49.15	0.0697997	49.15	0.0794489	49.15	0.0712487	56.65	0.0383332	56.65	0.0533129	56.65	0.0453447	56.65	0.0459453	56.65	0.0407925	56.65	0.0370262	58.65	0.040181
	49.2	0.0527143	49.2	0.0681241	49.2	0.0785734	49.2	0.0686026	56.7	0.0381526	56.7	0.0530321	56.7	0.0451885	56.7	0.0472542	56.7	0.041036	56.7	0.0381939	58.7	0.0399742
	49.25	0.0537957	49.25	0.0703655	49.25	0.0800561	49.25	0.0692463	56.75	0.0396269	56.75	0.053837	56.75	0.0470978	56.75	0.0469824	56.75	0.0420828	56.75	0.0385693	58.75	0.0381403
	49.3	0.0532629	49.3	0.0680184	49.3	0.0788976	49.3	0.0721811	56.8	0.0379878	56.8	0.0535563	56.8	0.0456138	56.8	0.0455982	56.8	0.0432443	56.8	0.0396521	58.8	0.0390919
	49.35	0.0528377	49.35	0.0684972	49.35	0.080223	49.35	0.0712974	56.85	0.0404437	56.85	0.0540898	56.85	0.0443659	56.85	0.0452386	56.85	0.0411353	56.85	0.03683	58.85	0.0390506
	49.4	0.0538115	49.4	0.0673252	49.4	0.0784043	49.4	0.0716767	56.9	0.040207	56.9	0.0538429	56.9	0.0464817	56.9	0.0469573	56.9	0.0406042	56.9	0.0386202	58.9	0.0407193
	49.45	0.0537953	49.45	0.0686154	49.45	0.0805158	49.45	0.0703818	56.95	0.0399984	56.95	0.0521372	56.95	0.046237	56.95	0.0470661	56.95	0.0432002	56.95	0.0391371	58.95	0.0392163
	49.5	0.053284	49.5	0.0688423	49.5	0.0791687	49.5	0.070203	57	0.0399581	57	0.0540957	57	0.0470251	57	0.047409	57	0.0424682	57	0.0381543	59	0.0397267
	49.55	0.0533323	49.55	0.0695449	49.55	0.0770041	49.55	0.0710817	57.05	0.0384873	57.05	0.0535435	57.05	0.0443608	57.05	0.0468738	57.05	0.0428552	57.05	0.0371149	59.05	0.0414229
	49.6	0.0535098	49.6	0.0660787	49.6	0.0783609	49.6	0.0698161	57.1	0.0394286	57.1	0.0541788	57.1	0.0443226	57.1	0.046924	57.1	0.0416356	57.1	0.0391031	59.1	0.0403888
	49.65	0.0533213	49.65	0.0676766	49.65	0.0789003	49.65	0.0705186	57.15	0.0387712	57.15	0.0535927	57.15	0.0455533	57.15	0.0465351	57.15	0.0408176	57.15	0.0370168	59.15	0.0388031
	49.7	0.0526379	49.7	0.0693584	49.7	0.0766728	49.7	0.070751	57.2	0.0393199	57.2	0.0516495	57.2	0.0458397	57.2	0.0474634	57.2	0.0416635	57.2	0.0386655	59.2	0.0395616
	49.75	0.0527938	49.75	0.0688299	49.75	0.0794132	49.75	0.0699554	57.25	0.0402612	57.25	0.0523866	57.25	0.0441491	57.25	0.0453767	57.25	0.0423947	57.25	0.038192	59.25	0.0395755
	49.8	0.0540259	49.8	0.0698683	49.8	0.0770914	49.8	0.0692186	57.3	0.0404453	57.3	0.0536326	57.3	0.0465306	57.3	0.0458367	57.3	0.0418062	57.3	0.0377751	59.3	0.0393412
	49.85	0.0531487	49.85	0.067829	49.85	0.0772849	49.85	0.0693923	57.35	0.0386659	57.35	0.0505019	57.35	0.04484	57.35	0.0467359	57.35	0.0418202	57.35	0.03849	59.35	0.0396585
	49.9	0.0537351	49.9	0.0678041	49.9	0.0792706	49.9	0.0686261	57.4	0.0392987	57.4	0.0527657	57.4	0.0466608	57.4	0.0463762	57.4	0.0413465	57.4	0.0384693	59.4	0.041796
	49.95	0.0541923	49.95	0.0688424	49.95	0.0786467	49.95	0.0702685	57.45	0.0399596	57.45	0.0535028	57.45	0.0472128	57.45	0.0471583	57.45	0.0431678	57.45	0.0379675	59.45	0.0402655
	50	0.0538748	50	0.066999	50	0.0788716	50	0.0707359	57.5	0.0399473	57.5	0.0523738	57.5	0.0459648	57.5	0.0474426	57.5	0.0430384	57.5	0.0387956	59.5	0.0409964
	50.05	0.0542244	50.05	0.0690165	50.05	0.0793796	50.05	0.0697641	57.55	0.0404399	57.55	0.0533145	57.55	0.0453661	57.55	0.0476977	57.55	0.0420196	57.55	0.039171	59.55	0.0410103
	50.1	0.0529383	50.1	0.0686559	50.1	0.07885	50.1	0.0702315	57.6	0.0401751	57.6	0.0523891	57.6	0.0462426	57.6	0.0469576	57.6	0.0427795	57.6	0.0394898	59.6	0.0416034
	50.15	0.0529866	50.15	0.0679596	50.15	0.0783518	50.15	0.0698472	57.65	0.0406958	57.65	0.0525833	57.65	0.0460864	57.65	0.047242	57.65	0.0416459	57.65	0.0384787	59.65	0.040128
	50.2	0.0539174	50.2	0.0671234	50.2	0.0791427	50.2	0.0704027	57.7	0.0412725	57.7	0.0531168	57.7	0.0464909	57.7	0.0471458	57.7	0.0406845	57.7	0.0372412	59.7	0.0404728
	50.25	0.0532985	50.25	0.0707077	50.25	0.0797764	50.25	0.0700477	57.75	0.0392968	57.75	0.0535146	57.75	0.0461282	57.75	0.0461714	57.75	0.0426493	57.75	0.0392012	59.75	0.0402937
	50.3	0.0533037	50.3	0.0700673	50.3	0.078052	50.3	0.0687822	57.8	0.0398735	57.8	0.0531321	57.8	0.0471818	57.8	0.0469535	57.8	0.0409707	57.8	0.0368602	59.8	0.0402524
	50.35	0.0541914	50.35	0.0670488	50.35	0.0784027	50.35	0.0697196	57.85	0.0401417	57.85	0.0541406	57.85	0.0466715	57.85	0.0473842	57.85	0.0425912	57.85	0.0389616	59.85	0.0400733
	50.4	0.0535726	50.4	0.0693741	50.4	0.0780618	50.4	0.069864	57.9	0.0402977	57.9	0.0521634	57.9	0.0457776	57.9	0.0475515	57.9	0.0419454	57.9	0.038573	59.9	0.040887
	50.45	0.0534917	50.45	0.0691255	50.45	0.0790413	50.45	0.0710951	57.95	0.0398927	57.95	0.0539862	57.95	0.0475394	57.95	0.0491239	57.95	0.0419593	57.95	0.0373073	59.95	0.0394943
	50.5	0.0545947	50.5	0.0691845	50.5	0.0802725	50.5	0.0702995	58	0.0412267	58	0.05435	58	0.0472947	58	0.0456321	58	0.0436946	58	0.0385032	60	0.0417146
	50.55	0.0535884	50.55	0.0689638	50.55	0.0772275	50.55	0.0705907	58.05	0.0389145	58.05	0.0548496	58.05	0.0497942	58.05	0.0464726	58.05	0.0421307	58.05	0.0376053	60.05	0.0409287
	50.6	0.0540456	50.6	0.0669805	50.6	0.0805338	50.6	0.070412	58.1	0.0409497	58.1	0.0541617	58.1	0.0468348	58.1	0.0471961	58.1	0.0432349	58.1	0.038773	60.1	0.0414114
	50.65	0.0537065	50.65	0.0669277	50.65	0.0784949	50.65	0.0707325	58.15	0.0401801	58.15	0.0540506	58.15	0.0454688	58.15	0.0473634	58.15	0.0428185	58.15	0.0379317	60.15	0.0413977
	50.7	0.0539916	50.7	0.067994	50.7	0.0792858	50.7	0.0709944	58.2	0.0390739	58.2	0.0532949	58.2	0.0461093	58.2	0.047355	58.2	0.0431194	58.2	0.0376562	60.2	0.0412186
	50.75	0.0534157	50.75	0.0698157	50.75	0.0789763	50.75	0.0699932	58.25	0.0401275	58.25	0.0537944	58.25	0.0467794	58.25	0.0470832	58.25	0.0421293	58.25	0.0385127	60.25	0.0403499
	50.8	0.0546263	50.8	0.0690354	50.8	0.0792642	50.8	0.0713712	58.3	0.0401432	58.3	0.0541244	58.3	0.0461511	58.3	0.0463138	58.3	0.0427457	58.3	0.0388881	60.3	0.0411912
	50.85	0.0541796	50.85	0.0676116	50.85	0.0792376	50.85	0.0701644	58.35	0.0402712	58.35	0.0539454	58.35	0.0468211	58.35	0.0486766	58.35	0.0420999	58.35	0.0393201	60.35	0.0396055
	50.9	0.0537974	50.9	0.0700489	50.9	0.0799971	50.9	0.0695744	58.4	0.0411003	58.4	0.0540379	58.4	0.0469895	58.4	0.047468	58.4	0.0436917	58.4	0.0394125	60.4	0.0408881
	50.95	0.0532646	50.95	0.0690168	50.95	0.0793731	50.95	0.0685145	58.45	0.0394051	58.45	0.0533839	58.45	0.0466562	58.45	0.0475475	58.45	0.0431893	58.45	0.0394766	60.45	0.0408192
	51	0.0547765	51	0.0681526	51	0.0780889	51	0.0703331	58.5	0.0406269	58.5	0.0527299	58.5	0.0485656	58.5	0.0480075	58.5	0.0413959	58.5	0.0380977	60.5	0.0405573
	51.05	0.054502	51.05	0.0688552	51.05	0.0793829	51.05	0.068392	58.55	0.0401378	58.55	0.0544848	58.55	0.0460193	58.55	0.0479992	58.55	0.042873	58.55	0.0391239	60.55	0.0409022
	51.1	0.0532374	51.1	0.0674034	51.1	0.0797651	51.1	0.0699168	58.6	0.0401816	58.6	0.0543398	58.6	0.0469549	58.6	0.0465272	58.6	0.0425427	58.6	0.0394144	60.6	0.0416056
	51.15	0.0548353	51.15	0.0694769	51.15	0.0790783	51.15	0.0701199	58.65	0.0397486	58.65	0.0542287	58.65	0.0458545	58.65	0.0461676	58.65	0.0435608	58.65	0.0383467	60.65	0.0404335
	51.2	0.055185	51.2	0.069536	51.2	0.0807181	51.2	0.0691187	58.7	0.0404936	58.7	0.0529301	58.7	0.0476753	58.7	0.0461007	58.7	0.0427142	58.7	0.040052	60.7	0.0426538
	51.25	0.0546737	51.25	0.069763	51.25	0.0798426	51.25	0.0705555	58.75	0.0412667	58.75	0.0543118	58.75	0.0469584	58.75	0.046707	58.75	0.0435888	58.75	0.0372865	60.75	0.0420334
	51.3	0.0547435	51.3	0.0690107	51.3	0.080948	51.3	0.0712873	58.8	0.0419275	58.8	0.0562703	58.8	0.0469793	58.8	0.0468743	58.8	0.0428282	58.8	0.0378317	60.8	0.0416887
	51.35	0.0538664	51.35	0.0672791	51.35	0.0793179	51.35	0.0711085	58.85	0.0409055	58.85	0.0555484	58.85	0.0477673	58.85	0.0469538	58.85	0.0422971	58.85	0.0384051	60.85	0.0409856
	51.4	0.0559163	51.4	0.0691008	51.4	0.078914	51.4	0.0712822	58.9	0.0415664	58.9	0.0543516	58.9	0.0475226	58.9	0.0481164	58.9	0.0428275	58.9	0.0403368	60.9	0.041689
	51.45	0.0543074	51.45	0.0696635	51.45	0.0778499	51.45	0.0708391	58.95	0.0409931	58.95	0.0549869	58.95	0.0444157	58.95	0.0476982	58.95	0.042698	58.95	0.0389579	60.95	0.041758
	51.5	0.0541189	51.5	0.0693309	51.5	0.0789867	51.5	0.0705429	59	0.0406442	59	0.0555544	59	0.0470037	59	0.0476606	59	0.04363	59	0.0389088	61	0.0419926
	51.55	0.0534355	51.55	0.0687185	51.55	0.0810667	51.55	0.0700116	59.05	0.0411087	59.05	0.0567325	59.05	0.0469361	59.05	0.0479157	59.05	0.0418079	59.05	0.0384919	61.05	0.0412342
	51.6	0.0543877	51.6	0.0702325	51.6	0.0805056	51.6	0.0705378	59.1	0.0409001	59.1	0.0539072	59.1	0.0481077	59.1	0.0474682	59.1	0.0423383	59.1	0.0384712	61.1	0.0415515
	51.65	0.0550387	51.65	0.0689206	51.65	0.079693	51.65	0.0692429	59.15	0.041561	59.15	0.0548478	59.15	0.0474204	59.15	0.0498017	59.15	0.0428113	59.15	0.0392427	61.15	0.0418964
	51.7	0.0543983	51.7	0.0699589	51.7	0.0810499	51.7	0.070709	59.2	0.0418292	59.2	0.0530064	59.2	0.0464675	59.2	0.0473052	59.2	0.0436286	59.2	0.03942	61.2	0.0416345
	51.75	0.0539301	51.75	0.0692066	51.75	0.0795141	51.75	0.0700603	59.25	0.0413681	59.25	0.0548291	59.25	0.0474621	59.25	0.0479408	59.25	0.0433843	59.25	0.0399652	61.25	0.040821
	51.8	0.0540645	51.8	0.068846	51.8	0.077664	51.8	0.0708509	59.3	0.0414119	59.3	0.0535984	59.3	0.0465387	59.3	0.0500401	59.3	0.0433696	59.3	0.0389824	61.3	0.0429861
	51.85	0.0548015	51.85	0.0696885	51.85	0.0812532	51.85	0.0703784	59.35	0.0420167	59.35	0.0549801	59.35	0.0480349	59.35	0.048656	59.35	0.0431828	59.35	0.0394993	61.35	0.0417037
	51.9	0.0539243	51.9	0.0700833	51.9	0.0787113	51.9	0.069994	59.4	0.0422848	59.4	0.0570064	59.4	0.0469345	59.4	0.0491453	59.4	0.044373	59.4	0.0397898	61.4	0.0413867
	51.95	0.0542309	51.95	0.0705341	51.95	0.0787162	51.95	0.0696096	59.45	0.041964	59.45	0.0565221	59.45	0.0470439	59.45	0.0485222	59.45	0.0445017	59.45	0.0390616	61.45	0.0420901
	52	0.0549034	52	0.0700896	52	0.07957	52	0.0701946	59.5	0.0408859	59.5	0.0561056	59.5	0.048068	59.5	0.0496555	59.5	0.0436551	59.5	0.037909	61.5	0.0414696
	52.05	0.0528425	52.05	0.0690295	52.05	0.0790089	52.05	0.0711026	59.55	0.0417711	59.55	0.0550106	59.55	0.0480594	59.55	0.0478322	59.55	0.0428084	59.55	0.0392748	61.55	0.0418972
	52.1	0.054053	52.1	0.0695362	52.1	0.0793911	52.1	0.0698664	59.6	0.0413942	59.6	0.0572405	59.6	0.0473426	59.6	0.0482922	59.6	0.0433101	59.6	0.0405839	61.6	0.0427385
	52.15	0.0549838	52.15	0.0707704	52.15	0.081314	52.15	0.0696289	59.65	0.041438	59.65	0.0564848	59.65	0.047688	59.65	0.0480497	59.65	0.0435249	59.65	0.0399973	61.65	0.0417871
	52.2	0.0553119	52.2	0.0703818	52.2	0.0791808	52.2	0.070537	59.7	0.0421269	59.7	0.0550165	59.7	0.0479154	59.7	0.050149	59.7	0.04417	59.7	0.0391276	61.7	0.0409461
	52.25	0.0551235	52.25	0.0700772	52.25	0.0805377	52.25	0.0686546	59.75	0.0414695	59.75	0.0557536	59.75	0.0481723	59.75	0.0497308	59.75	0.0443561	59.75	0.0402387	61.75	0.0422838
	52.3	0.0565277	52.3	0.0702202	52.3	0.0799137	52.3	0.0712369	59.8	0.0406438	59.8	0.0574406	59.8	0.0481047	59.8	0.0487858	59.8	0.0438824	59.8	0.0401614	61.8	0.042932
	52.35	0.0555429	52.35	0.0700834	52.35	0.0795413	52.35	0.0703532	59.85	0.0396779	59.85	0.0555314	59.85	0.0485976	59.85	0.048309	59.85	0.0449005	59.85	0.0413574	61.85	0.0415393
	52.4	0.0556128	52.4	0.0698068	52.4	0.0803322	52.4	0.0711731	59.9	0.041629	59.9	0.057863	59.9	0.0482349	59.9	0.0503205	59.9	0.0439678	59.9	0.0400067	61.9	0.0419394
	52.45	0.0556826	52.45	0.0691384	52.45	0.0813118	52.45	0.0712587	59.95	0.0421496	59.95	0.0549698	59.95	0.0489344	59.95	0.0506634	59.95	0.0436662	59.95	0.0389673	61.95	0.0428082
	52.5	0.0554511	52.5	0.0707923	52.5	0.0809708	52.5	0.0706394	60	0.0418007	60	0.0556051	60	0.0469783	60	0.0481962	60	0.0429343	60	0.0383523	62	0.0420499
	52.55	0.054617	52.55	0.0684452	52.55	0.0797495	52.55	0.0709306	60.05	0.0422372	60.05	0.0552226	60.05	0.0489466	60.05	0.0489197	60.05	0.0444974	60.05	0.0392087	62.05	0.0399677
	52.6	0.054816	52.6	0.0693996	52.6	0.0807919	52.6	0.0704875	60.1	0.0418603	60.1	0.0546026	60.1	0.0487609	60.1	0.0501408	60.1	0.043995	60.1	0.0401784	62.1	0.0434843
	52.65	0.054606	52.65	0.0700462	52.65	0.0787845	52.65	0.0717186	60.15	0.0421004	60.15	0.0560521	60.15	0.0481621	60.15	0.0491371	60.15	0.0440377	60.15	0.0399029	62.15	0.0420364
	52.7	0.0568712	52.7	0.0704131	52.7	0.0785064	52.7	0.0716867	60.2	0.0427052	60.2	0.0550928	60.2	0.0491567	60.2	0.049363	60.2	0.0435926	60.2	0.0398539	62.2	0.0429329
	52.75	0.0556281	52.75	0.0696328	52.75	0.0808695	52.75	0.0718311	60.25	0.0423563	60.25	0.0567799	60.25	0.048971	60.25	0.0499401	60.25	0.0438361	60.25	0.0390126	62.25	0.041623
	52.8	0.0553321	52.8	0.0717902	52.8	0.0797739	52.8	0.0715348	60.3	0.0416147	60.3	0.055617	60.3	0.0479001	60.3	0.0495219	60.3	0.0444813	60.3	0.0402085	62.3	0.0417196
	52.85	0.056478	52.85	0.0719053	52.85	0.0808164	52.85	0.0704749	60.35	0.0425	60.35	0.0543862	60.35	0.0477145	60.35	0.0490745	60.35	0.0427453	60.35	0.0419421	62.35	0.0424506
	52.9	0.0570429	52.9	0.0692784	52.9	0.0806326	52.9	0.0705605	60.4	0.0425718	60.4	0.0574983	60.4	0.0481189	60.4	0.049798	60.4	0.0445953	60.4	0.0408461	62.4	0.0420508
	52.95	0.0560581	52.95	0.0709323	52.95	0.0796628	52.95	0.0729665	60.45	0.0415778	60.45	0.0549104	60.45	0.0488184	60.45	0.0486772	60.45	0.0440929	60.45	0.0403727	62.45	0.0423405
	53	0.0557836	53	0.0725581	53	0.0815227	53	0.0706436	60.5	0.0430241	60.5	0.0564957	60.5	0.0486327	60.5	0.048464	60.5	0.0443651	60.5	0.0409178	62.5	0.0423268
	53.05	0.0556813	53.05	0.0701551	53.05	0.0810874	53.05	0.071346	60.55	0.0424227	60.55	0.0561471	60.55	0.0476504	60.55	0.0486313	60.55	0.0436045	60.55	0.0394257	62.55	0.0423958
	53.1	0.0563322	53.1	0.0719768	53.1	0.0815954	53.1	0.0707854	60.6	0.0422422	60.6	0.0561377	60.6	0.0484089	60.6	0.0491791	60.6	0.0439053	60.6	0.041131	62.6	0.0421891
	53.15	0.0558209	53.15	0.0698256	53.15	0.0804998	53.15	0.0727802	60.65	0.0419494	60.65	0.0558909	60.65	0.0492264	60.65	0.0501953	60.65	0.0442923	60.65	0.0389597	62.65	0.0425615
	53.2	0.0567302	53.2	0.0719271	53.2	0.0809763	53.2	0.0713384	60.7	0.0423298	60.7	0.0568655	60.7	0.0479785	60.7	0.0505675	60.7	0.0445071	60.7	0.0393917	62.7	0.0437889
	53.25	0.056348	53.25	0.070951	53.25	0.0807925	53.25	0.0718646	60.75	0.0430467	60.75	0.0586204	60.75	0.0495337	60.75	0.0498566	60.75	0.0444063	60.75	0.0396822	62.75	0.04281
	53.3	0.055643	53.3	0.0712339	53.3	0.0819293	53.3	0.070511	60.8	0.042782	60.8	0.0570504	60.8	0.0504988	60.8	0.0497019	60.8	0.0444776	60.8	0.0414158	62.8	0.0435685
	53.35	0.0556914	53.35	0.0707894	53.35	0.0800791	53.35	0.071419	60.85	0.0426294	60.85	0.0568035	60.85	0.047746	60.85	0.0504546	60.85	0.0452375	60.85	0.0391597	62.85	0.0420655
	53.4	0.0553092	53.4	0.0721914	53.4	0.0822849	53.4	0.0704765	60.9	0.0421684	60.9	0.0570995	60.9	0.0492127	60.9	0.0506219	60.9	0.0440179	60.9	0.0405255	62.9	0.04401
	53.45	0.0563476	53.45	0.0700122	53.45	0.0809064	53.45	0.0725595	60.95	0.0433622	60.95	0.0567509	60.95	0.0488205	60.95	0.0470423	60.95	0.0442327	60.95	0.0411838	62.95	0.0429759
	53.5	0.0563744	53.5	0.0722256	53.5	0.082672	53.5	0.0716464	61	0.0432096	61	0.0551131	61	0.0488118	61	0.0494636	61	0.0451934	61	0.0391257	63	0.0422451
	53.55	0.0565088	53.55	0.07069	53.55	0.0817022	53.55	0.0718201	61.05	0.0425242	61.05	0.0564269	61.05	0.048036	61.05	0.0503334	61.05	0.0456951	61.05	0.039586	63.05	0.0424797
	53.6	0.0563419	53.6	0.0707211	53.6	0.0833421	53.6	0.0708189	61.1	0.0423716	61.1	0.0567229	61.1	0.0497092	61.1	0.0505007	61.1	0.0455943	61.1	0.0402161	63.1	0.0427142
	53.65	0.0569282	53.65	0.0716475	53.65	0.0805801	53.65	0.0706696	61.15	0.0425557	61.15	0.0554922	61.15	0.0489039	61.15	0.0504631	61.15	0.0438009	61.15	0.0410725	63.15	0.0431418
	53.7	0.0555776	53.7	0.0713708	53.7	0.0808365	53.7	0.0724	61.2	0.0428799	61.2	0.0584006	61.2	0.0498985	61.2	0.0487862	61.2	0.0439297	61.2	0.0395804	63.2	0.0423559
	53.75	0.057111	53.75	0.0719895	53.75	0.0818789	53.75	0.072515	61.25	0.041353	61.25	0.0572378	61.25	0.0507456	61.25	0.0500366	61.25	0.0454068	61.25	0.039503	63.25	0.0439418
	53.8	0.056449	53.8	0.0722724	53.8	0.0805318	53.8	0.073893	61.3	0.0430236	61.3	0.0573981	61.3	0.0513271	61.3	0.0508772	61.3	0.046224	61.3	0.039171	63.3	0.0429353
	53.85	0.0569708	53.85	0.0719957	53.85	0.0801908	53.85	0.0728624	61.35	0.0427589	61.35	0.0569137	61.35	0.0487808	61.35	0.0492295	61.35	0.0438569	61.35	0.0420931	63.35	0.0426182
	53.9	0.0566533	53.9	0.0719988	53.9	0.0839687	53.9	0.0729187	61.4	0.0417369	61.4	0.057108	61.4	0.0492738	61.4	0.0512996	61.4	0.0458216	61.4	0.0406575	63.4	0.0443145
	53.95	0.0562711	53.95	0.0728133	53.95	0.0816469	53.95	0.0730043	61.45	0.0434075	61.45	0.0576754	61.45	0.0500323	61.45	0.049769	61.45	0.0453766	61.45	0.0397313	63.45	0.0430321
	54	0.0575032	54	0.0719491	54	0.0814946	54	0.07168	61.5	0.0436476	61.5	0.0583786	61.5	0.0502597	61.5	0.0507852	61.5	0.0442431	61.5	0.041861	63.5	0.0436252
	54.05	0.0574224	54.05	0.0725118	54.05	0.0825371	54.05	0.0715306	61.55	0.044589	61.55	0.056571	61.55	0.0488347	61.55	0.0496352	61.55	0.0442858	61.55	0.040765	63.55	0.0438873
	54.1	0.0569972	54.1	0.0717315	54.1	0.0796493	54.1	0.0719687	61.6	0.042445	61.6	0.0579188	61.6	0.0499473	61.6	0.0486023	61.6	0.0461645	61.6	0.0410555	63.6	0.044177
	54.15	0.0563998	54.15	0.0727139	54.15	0.0831128	54.15	0.071643	61.65	0.0438912	61.65	0.0584523	61.65	0.0513255	61.65	0.0491209	61.65	0.044744	61.65	0.0405537	63.65	0.041957
	54.2	0.0566418	54.2	0.072717	54.2	0.0833063	54.2	0.071523	61.7	0.0434021	61.7	0.0580019	61.7	0.0514939	61.7	0.0491711	61.7	0.0438687	61.7	0.0405896	63.7	0.0445082
	54.25	0.0572282	54.25	0.0730838	54.25	0.0825566	54.25	0.0710212	61.75	0.0438947	61.75	0.0579926	61.75	0.0503935	61.75	0.051446	61.75	0.0433376	61.75	0.0399746	63.75	0.0441911
	54.3	0.0562865	54.3	0.0720798	54.3	0.084448	54.3	0.0739853	61.8	0.0437141	61.8	0.0573386	61.8	0.0493521	61.8	0.0503253	61.8	0.0452163	61.8	0.0410291	63.8	0.0418056
	54.35	0.0569805	54.35	0.0734818	54.35	0.081969	54.35	0.0720736	61.85	0.0419347	61.85	0.0565829	61.85	0.0504647	61.85	0.0513122	61.85	0.0462057	61.85	0.0407254	63.85	0.0426469
	54.4	0.0577391	54.4	0.0739885	54.4	0.0826656	54.4	0.073804	61.9	0.0431285	61.9	0.0580664	61.9	0.0507217	61.9	0.050455	61.9	0.0452443	61.9	0.0405349	63.9	0.0426056
	54.45	0.0576582	54.45	0.0707462	54.45	0.0829534	54.45	0.0722154	61.95	0.0432565	61.95	0.0585999	61.95	0.0507425	61.95	0.0517932	61.95	0.0436804	61.95	0.0415328	63.95	0.0449362
	54.5	0.0568026	54.5	0.0717845	54.5	0.0831155	54.5	0.0735053	62	0.0436649	62	0.0591334	62	0.0501437	62	0.0499114	62	0.0459321	62	0.0404934	64	0.0430471
	54.55	0.0577333	54.55	0.0731585	54.55	0.0825545	54.55	0.0747364	62.05	0.0442977	62.05	0.0574616	62.05	0.049781	62.05	0.0501665	62.05	0.0452575	62.05	0.0408971	64.05	0.043585
	54.6	0.0576525	54.6	0.0719866	54.6	0.0835655	54.6	0.073794	62.1	0.0446781	62.1	0.0585379	62.1	0.0494478	62.1	0.0494849	62.1	0.0439232	62.1	0.0401972	64.1	0.0455295
	54.65	0.0570982	54.65	0.071542	54.65	0.0825642	54.65	0.0724109	62.15	0.0454511	62.15	0.0577483	62.15	0.0519177	62.15	0.0512036	62.15	0.0459166	62.15	0.0407424	64.15	0.0440817
	54.7	0.0582872	54.7	0.0735036	54.7	0.0833551	54.7	0.0736714	62.2	0.0450181	62.2	0.0590282	62.2	0.0492829	62.2	0.0510196	62.2	0.0451274	62.2	0.0394483	64.2	0.0442886
	54.75	0.0581203	54.75	0.071968	54.75	0.0849321	54.75	0.0740508	62.25	0.0441363	62.25	0.0598331	62.25	0.0495399	62.25	0.0513626	62.25	0.0467192	62.25	0.0403896	64.25	0.0441922
	54.8	0.0572647	54.8	0.0732301	54.8	0.0834592	54.8	0.0735195	62.3	0.0453582	62.3	0.0570078	62.3	0.0508	62.3	0.0515884	62.3	0.046016	62.3	0.0417837	64.3	0.0423031
	54.85	0.0582385	54.85	0.0723379	54.85	0.0830239	54.85	0.0729589	62.35	0.0450373	62.35	0.0576091	62.35	0.0501422	62.35	0.050819	62.35	0.0458004	62.35	0.0410272	64.35	0.0439442
	54.9	0.0573828	54.9	0.0732923	54.9	0.0835319	54.9	0.073632	62.4	0.0435385	62.4	0.0566498	62.4	0.0503696	62.4	0.0513375	62.4	0.0459005	62.4	0.0417988	64.4	0.04462
	54.95	0.0582275	54.95	0.0741068	54.95	0.0845115	54.95	0.0724546	62.45	0.045181	62.45	0.0580994	62.45	0.0515708	62.45	0.0512413	62.45	0.0453981	62.45	0.0408442	64.45	0.0438341
	55	0.0581251	55	0.074054	55	0.0834159	55	0.0727164	62.5	0.0457858	62.5	0.0613132	62.5	0.0492015	62.5	0.0522283	62.5	0.046244	62.5	0.0393521	64.5	0.0453925
	55.05	0.0574632	55.05	0.0733856	55.05	0.082729	55.05	0.0722145	62.55	0.0450723	62.55	0.0589968	62.55	0.0498125	62.55	0.0521028	62.55	0.0447375	62.55	0.0405764	64.55	0.0438895
	55.1	0.0571887	55.1	0.0733607	55.1	0.0850606	55.1	0.0742975	62.6	0.0437417	62.6	0.0583089	62.6	0.0514858	62.6	0.0503088	62.6	0.0452105	62.6	0.0417441	64.6	0.0443447
	55.15	0.0579042	55.15	0.0749586	55.15	0.0830847	55.15	0.0730907	62.65	0.0436172	62.65	0.0586388	62.65	0.0502379	62.65	0.0511201	62.65	0.0443639	62.65	0.0414403	64.65	0.0447447
	55.2	0.0582108	55.2	0.0736468	55.2	0.083121	55.2	0.0724713	62.7	0.0452878	62.7	0.059308	62.7	0.0507898	62.7	0.0521949	62.7	0.0460418	62.7	0.0402595	64.7	0.0455308
	55.25	0.058668	55.25	0.0733981	55.25	0.0848552	55.25	0.073115	62.75	0.0461731	62.75	0.0579077	62.75	0.0510468	62.75	0.051806	62.75	0.0459984	62.75	0.0408329	64.75	0.0447725
	55.3	0.0580061	55.3	0.07245	55.3	0.0843256	55.3	0.0733181	62.8	0.0456559	62.8	0.058509	62.8	0.0513627	62.8	0.0525587	62.8	0.0461271	62.8	0.0416893	64.8	0.0452277
	55.35	0.0581405	55.35	0.0743556	55.35	0.0836387	55.35	0.0746374	62.85	0.0448863	62.85	0.0601282	62.85	0.0511475	62.85	0.0519064	62.85	0.0462272	62.85	0.0409046	64.85	0.0451037
	55.4	0.0587053	55.4	0.0738831	55.4	0.0822602	55.4	0.0748698	62.9	0.0455191	62.9	0.0597457	62.9	0.0510798	62.9	0.052542	62.9	0.0452084	62.9	0.0424401	64.9	0.0454485
	55.45	0.0584739	55.45	0.0740541	55.45	0.0829882	55.45	0.0742505	62.95	0.0437117	62.95	0.060347	62.95	0.0511892	62.95	0.0520653	62.95	0.0459395	62.95	0.0421081	64.95	0.0456003
	55.5	0.0582424	55.5	0.0745328	55.5	0.0828673	55.5	0.0745711	63	0.0459153	63	0.061118	63	0.050974	63	0.0512959	63	0.0457527	63	0.041097	65	0.0440146
	55.55	0.0586781	55.55	0.0731091	55.55	0.0832809	55.55	0.0738049	63.05	0.0466322	63.05	0.0601587	63.05	0.0511424	63.05	0.0516974	63.05	0.0479757	63.05	0.0427457	65.05	0.045242
	55.6	0.0580592	55.6	0.0745111	55.6	0.084009	55.6	0.0738905	63.1	0.0477699	63.1	0.0599458	63.1	0.0525206	63.1	0.0523623	63.1	0.0469569	63.1	0.042725	65.1	0.0458626
	55.65	0.0596356	55.65	0.07485	55.65	0.0847056	55.65	0.0743285	63.15	0.0451491	63.15	0.0600383	63.15	0.0516562	63.15	0.052149	63.15	0.0460529	63.15	0.0431004	65.15	0.045518
	55.7	0.0588446	55.7	0.074937	55.7	0.0853079	55.7	0.0741792	63.2	0.0467075	63.2	0.0597236	63.2	0.0503493	63.2	0.0509698	63.2	0.046784	63.2	0.0417497	65.2	0.0451182
	55.75	0.0581611	55.75	0.0740448	55.75	0.0832376	55.75	0.073971	63.25	0.045405	63.25	0.0614785	63.25	0.0532028	63.25	0.0526885	63.25	0.0454497	63.25	0.0418138	65.25	0.0454355
	55.8	0.0581234	55.8	0.0750552	55.8	0.0844687	55.8	0.074556	63.3	0.0469073	63.3	0.058721	63.3	0.0519844	63.3	0.0522996	63.3	0.046812	63.3	0.0401519	65.3	0.0467732
	55.85	0.0581932	55.85	0.074219	55.85	0.0849452	55.85	0.0754346	63.35	0.0470353	63.35	0.0595259	63.35	0.0511495	63.35	0.0522913	63.35	0.0469694	63.35	0.0412347	65.35	0.0454357
	55.9	0.0591885	55.9	0.0742221	55.9	0.0839125	55.9	0.0735229	63.4	0.0463778	63.4	0.0603987	63.4	0.0521736	63.4	0.0508193	63.4	0.0489342	63.4	0.0420911	65.4	0.0460564
	55.95	0.0587848	55.95	0.0749526	55.95	0.0854581	55.95	0.0744603	63.45	0.0470668	63.45	0.0604912	63.45	0.0519289	63.45	0.0533577	63.45	0.0466244	63.45	0.0420704	65.45	0.0468425
	56	0.0590699	56	0.0750956	56	0.0850542	56	0.074634	63.5	0.0466618	63.5	0.0606515	63.5	0.0536022	63.5	0.0525297	63.5	0.0465237	63.5	0.0419931	65.5	0.0466633
	56.05	0.059355	56.05	0.0750148	56.05	0.0861281	56.05	0.0741615	63.55	0.0473507	63.55	0.0608796	63.55	0.0534755	63.55	0.0530483	63.55	0.0457057	63.55	0.0430193	65.55	0.0460153
	56.1	0.0600274	56.1	0.0743185	56.1	0.0844666	56.1	0.0742765	63.6	0.0474225	63.6	0.0607007	63.6	0.0532603	63.6	0.0540352	63.6	0.0481869	63.6	0.0418384	65.6	0.0461671
	56.15	0.0592579	56.15	0.0760563	56.15	0.0857606	56.15	0.0758895	63.65	0.0494297	63.65	0.060386	63.65	0.052396	63.65	0.0523583	63.65	0.0469959	63.65	0.0426099	65.65	0.0470636
	56.2	0.0599519	56.2	0.0745206	56.2	0.0864572	56.2	0.0744771	63.7	0.0484638	63.7	0.0615641	63.7	0.0525053	63.7	0.0532574	63.7	0.0473829	63.7	0.0423345	65.7	0.0466086
	56.25	0.0595052	56.25	0.0757268	56.25	0.084041	56.25	0.0755613	63.75	0.0480588	63.75	0.0627762	63.75	0.0532049	63.75	0.0524587	63.75	0.0468518	63.75	0.0433041	65.75	0.0474223
	56.3	0.0603283	56.3	0.0752543	56.3	0.0862154	56.3	0.0755001	63.8	0.047738	63.8	0.0625293	63.8	0.0537273	63.8	0.0530065	63.8	0.0474108	63.8	0.0415007	65.8	0.0461951
	56.35	0.0585902	56.35	0.0758729	56.35	0.0862203	56.35	0.0753507	63.85	0.0476696	63.85	0.0627914	63.85	0.0536597	63.85	0.0530274	63.85	0.0470806	63.85	0.0409423	65.85	0.04654
	56.4	0.0588968	56.4	0.0740854	56.4	0.0870426	56.4	0.07573	63.9	0.0479658	63.9	0.0627821	63.9	0.0522347	63.9	0.054512	63.9	0.04632	63.9	0.0429306	65.9	0.0457265
	56.45	0.0610974	56.45	0.0739207	56.45	0.08623	56.45	0.0764031	63.95	0.0479816	63.95	0.0620263	63.95	0.0524031	63.95	0.0525131	63.95	0.0480552	63.95	0.042259	65.95	0.0467333
	56.5	0.0592517	56.5	0.0742875	56.5	0.0846943	56.5	0.0749319	64	0.0483339	64	0.061542	64	0.0551976	64	0.0532366	64	0.0478397	64	0.0415592	66	0.0492293
	56.55	0.0612156	56.55	0.0766128	56.55	0.0862084	56.55	0.0760162	64.05	0.0487704	64.05	0.0617702	64.05	0.0529464	64.05	0.0535795	64.05	0.049116	64.05	0.0415384	66.05	0.0480849
	56.6	0.0597788	56.6	0.0749652	56.6	0.086056	56.6	0.075485	64.1	0.0493752	64.1	0.0625072	64.1	0.0544426	64.1	0.0536004	64.1	0.0481259	64.1	0.0426495	66.1	0.049202
	56.65	0.0592891	56.65	0.0760036	56.65	0.0843002	56.65	0.0749244	64.15	0.0495031	64.15	0.0630068	64.15	0.0537553	64.15	0.054441	64.15	0.0470784	64.15	0.0426854	66.15	0.0475335
	56.7	0.0591006	56.7	0.0760067	56.7	0.0860658	56.7	0.0753624	64.2	0.0491823	64.2	0.0632011	64.2	0.0533041	64.2	0.0527934	64.2	0.0486415	64.2	0.0428627	66.2	0.0488712
	56.75	0.060139	56.75	0.0765414	56.75	0.0867938	56.75	0.0756536	64.25	0.0490017	64.25	0.064006	64.25	0.0546823	64.25	0.0527265	64.25	0.0476801	64.25	0.0430966	66.25	0.0498504
	56.8	0.0598645	56.8	0.075873	56.8	0.0865158	56.8	0.075093	64.3	0.0514015	64.3	0.0647091	64.3	0.0557949	64.3	0.0550892	64.3	0.0469482	64.3	0.0421138	66.3	0.0495609
	56.85	0.0608813	56.85	0.0764637	56.85	0.0850743	56.85	0.0760598	64.35	0.0502673	64.35	0.0631391	64.35	0.0542519	64.35	0.0543783	64.35	0.0474212	64.35	0.0415837	66.35	0.0486647
	56.9	0.0606068	56.9	0.0760751	56.9	0.0863369	56.9	0.0757342	64.4	0.0523586	64.4	0.0640119	64.4	0.0547743	64.4	0.0545456	64.4	0.0487262	64.4	0.0423552	66.4	0.05003
	56.95	0.0598587	56.95	0.0754347	56.95	0.0874737	56.95	0.0756436	64.45	0.0510281	64.45	0.0637651	64.45	0.0555034	64.45	0.0544495	64.45	0.0491992	64.45	0.0429004	66.45	0.0521124
	57	0.0593475	57	0.0762492	57	0.0853719	57	0.0760816	64.5	0.0525865	64.5	0.0630093	64.5	0.0539309	64.5	0.0564609	64.5	0.0484386	64.5	0.0430211	66.5	0.0501681
	57.05	0.059568	57.05	0.0773155	57.05	0.0857856	57.05	0.0760791	64.55	0.0514803	64.55	0.0651035	64.55	0.0543648	64.55	0.0547255	64.55	0.0498869	64.55	0.0443586	66.55	0.0511197
	57.1	0.0611874	57.1	0.0752762	57.1	0.0872053	57.1	0.0779271	64.6	0.0544411	64.6	0.0629907	64.6	0.0563331	64.6	0.0545122	64.6	0.0492411	64.6	0.0451584	66.6	0.0508578
	57.15	0.0607838	57.15	0.0758669	57.15	0.0875561	57.15	0.0762797	64.65	0.051652	64.65	0.0655938	64.65	0.0547606	64.65	0.0544161	64.65	0.0473043	64.65	0.0431853	66.65	0.0509545
	57.2	0.0605092	57.2	0.0770171	57.2	0.0875924	57.2	0.0770115	64.7	0.0545287	64.7	0.0660594	64.7	0.056906	64.7	0.0548175	64.7	0.0499863	64.7	0.0433909	66.7	0.0520992
	57.25	0.0602132	57.25	0.0762369	57.25	0.0864025	57.25	0.0776846	64.75	0.0556103	64.75	0.0657108	64.75	0.0554515	64.75	0.0555996	64.75	0.0486806	64.75	0.0441058	66.75	0.0515339
	57.3	0.0609933	57.3	0.0773311	57.3	0.0869733	57.3	0.0764778	64.8	0.0570846	64.8	0.0671603	64.8	0.0552363	64.8	0.0554741	64.8	0.0493831	64.8	0.0447359	66.8	0.0507204
	57.35	0.0606757	57.35	0.0759633	57.35	0.0882673	57.35	0.077327	64.85	0.0576333	64.85	0.0680671	64.85	0.0554342	64.85	0.0554658	64.85	0.0498274	64.85	0.0449415	66.85	0.0544024
	57.4	0.0619939	57.4	0.0771695	57.4	0.086763	57.4	0.0765608	64.9	0.0577612	64.9	0.0673792	64.9	0.0566058	64.9	0.0557794	64.9	0.0495832	64.9	0.044185	66.9	0.0544439
	57.45	0.0602128	57.45	0.078012	57.45	0.0883085	57.45	0.0772926	64.95	0.0586184	64.95	0.066827	64.95	0.0568332	64.95	0.0556833	64.95	0.0505152	64.95	0.0425797	66.95	0.0556437
	57.5	0.0626931	57.5	0.0766722	57.5	0.0878103	57.5	0.0768202	65	0.0581573	65	0.0672926	65	0.0561754	65	0.0569044	65	0.0498694	65	0.0434927	67	0.0555473
	57.55	0.0605461	57.55	0.0759478	57.55	0.0883497	57.55	0.0772876	65.05	0.0599121	65.05	0.0694886	65.05	0.0571405	65.05	0.0570131	65.05	0.0500268	65.05	0.043472	67.05	0.0568023
	57.6	0.0612186	57.6	0.0766784	57.6	0.0861222	57.6	0.0766683	65.1	0.0605449	65.1	0.0701917	65.1	0.0591679	65.1	0.0560973	65.1	0.0502129	65.1	0.0439323	67.1	0.0589122
	57.65	0.0612884	57.65	0.0768494	57.65	0.0882966	57.65	0.0773119	65.15	0.0621594	65.15	0.0696735	65.15	0.0583035	65.15	0.0565866	65.15	0.0497679	65.15	0.0441945	67.15	0.0603327
	57.7	0.0617672	57.7	0.0769924	57.7	0.0883644	57.7	0.0765457	65.2	0.0641385	65.2	0.0696642	65.2	0.0578228	65.2	0.0568417	65.2	0.0516466	65.2	0.0439757	67.2	0.0604845
	57.75	0.0621599	57.75	0.0774712	57.75	0.0870173	57.75	0.0771013	65.25	0.0646311	65.25	0.0708084	65.25	0.0592304	65.25	0.057975	65.25	0.0512589	65.25	0.0435305	67.25	0.0605811
	57.8	0.0610675	57.8	0.0771106	57.8	0.089286	57.8	0.0773044	65.3	0.068798	65.3	0.0715794	65.3	0.0603726	65.3	0.0572934	65.3	0.0519614	65.3	0.0462827	67.3	0.0643183
	57.85	0.0611589	57.85	0.07924	57.85	0.089731	57.85	0.0789174	65.35	0.0715345	65.35	0.0725879	65.35	0.056351	65.35	0.0589829	65.35	0.0520902	65.35	0.0440832	67.35	0.0644701
	57.9	0.0612717	57.9	0.0766971	57.9	0.0879437	57.9	0.0782099	65.4	0.0725039	65.4	0.0717303	65.4	0.0597356	65.4	0.0585062	65.4	0.0527066	65.4	0.0447981	67.4	0.0672144
	57.95	0.0611909	57.95	0.077064	57.95	0.0894264	57.95	0.0777374	65.45	0.0769513	65.45	0.0753173	65.45	0.0616745	65.45	0.0582636	65.45	0.0514583	65.45	0.0453716	67.45	0.0693795
	58	0.0604644	58	0.0775987	58	0.0871674	58	0.0787923	65.5	0.0790987	65.5	0.0742902	65.5	0.0596003	65.5	0.0597775	65.5	0.0515297	65.5	0.0456621	67.5	0.0734752
	58.05	0.0601684	58.05	0.0765946	58.05	0.0890274	58.05	0.0778499	65.55	0.0807973	65.55	0.0762826	65.55	0.0603884	65.55	0.0588324	65.55	0.0518879	65.55	0.0475938	67.55	0.0787844
	58.1	0.0609269	58.1	0.076206	58.1	0.0896926	58.1	0.0783761	65.6	0.0856655	65.6	0.0745429	65.6	0.0620026	65.6	0.05979	65.6	0.0531642	65.6	0.0457621	67.6	0.0785777
	58.15	0.0613842	58.15	0.0779158	58.15	0.0880939	58.15	0.0768168	65.65	0.0932823	65.65	0.0774174	65.65	0.0618169	65.65	0.0620357	65.65	0.051256	65.65	0.0460809	67.65	0.084273
	58.2	0.0608083	58.2	0.0795696	58.2	0.0877844	58.2	0.0783417	65.7	0.0948127	65.7	0.079342	65.7	0.0640803	65.7	0.061237	65.7	0.0545118	65.7	0.0449566	67.7	0.0893892
	58.25	0.0622341	58.25	0.0799924	58.25	0.0886696	58.25	0.0776929	65.75	0.104758	65.75	0.0798415	65.75	0.0639831	65.75	0.062341	65.75	0.0537512	65.75	0.0442284	67.75	0.0928781
	58.3	0.0614215	58.3	0.0786806	58.3	0.0888946	58.3	0.0790416	65.8	0.112795	65.8	0.0809179	65.8	0.0670727	65.8	0.0611032	65.8	0.0531914	65.8	0.0458489	67.8	0.104696
	58.35	0.0609963	58.35	0.0772288	58.35	0.0874217	58.35	0.0774235	65.85	0.116401	65.85	0.084471	65.85	0.0674477	65.85	0.0641392	65.85	0.0541521	65.85	0.046394	67.85	0.107358
	58.4	0.0622069	58.4	0.0804215	58.4	0.0902249	58.4	0.0799471	65.9	0.128983	65.9	0.0835117	65.9	0.0665538	65.9	0.0627551	65.9	0.0538792	65.9	0.0471939	67.9	0.117714
	58.45	0.0629439	58.45	0.0805645	58.45	0.0881861	58.45	0.0789459	65.95	0.133823	65.95	0.0866576	65.95	0.0669583	65.95	0.0641225	65.95	0.053721	65.95	0.046975	67.95	0.127684
	58.5	0.0621528	58.5	0.078777	58.5	0.0897945	58.5	0.0789727	66	0.147947	66	0.0880393	66	0.0685135	66	0.063558	66	0.0549973	66	0.0456527	68	0.138261
	58.55	0.0632127	58.55	0.0786123	58.55	0.0909627	58.55	0.0781772	66.05	0.164511	66.05	0.0928477	66.05	0.0713375	66.05	0.0655695	66.05	0.0563883	66.05	0.049084	68.05	0.149583
	58.6	0.0623356	58.6	0.0801262	58.6	0.0888925	58.6	0.0792321	66.1	0.172689	66.1	0.0929062	66.1	0.0699716	66.1	0.0677273	66.1	0.0572343	66.1	0.04779	68.1	0.163442
	58.65	0.0618028	58.65	0.0795418	58.65	0.0896519	58.65	0.078554	66.15	0.179184	66.15	0.098936	66.15	0.0744185	66.15	0.0677482	66.15	0.0587974	66.15	0.0491274	68.15	0.170075
	58.7	0.0626044	58.7	0.079405	58.7	0.0903171	58.7	0.0806075	66.2	0.189269	66.2	0.105746	66.2	0.0767704	66.2	0.0694963	66.2	0.0585532	66.2	0.0501536	68.2	0.182444
	58.75	0.0620285	58.75	0.0790724	58.75	0.0904792	58.75	0.078872	66.25	0.195904	66.25	0.105601	66.25	0.0800666	66.25	0.0720054	66.25	0.0598294	66.25	0.0484351	68.25	0.201764
	58.8	0.0632821	58.8	0.079747	58.8	0.0906099	58.8	0.0786933	66.3	0.192386	66.3	0.108747	66.3	0.0829201	66.3	0.0698308	66.3	0.0623106	66.3	0.0512157	68.3	0.200592
	58.85	0.0640622	58.85	0.0804496	58.85	0.0895772	58.85	0.0796013	66.35	0.194084	66.35	0.113895	66.35	0.081023	66.35	0.0735402	66.35	0.0609189	66.35	0.0503743	68.35	0.210176
	58.9	0.0632926	58.9	0.0795854	58.9	0.0911227	58.9	0.08048	66.4	0.193904	66.4	0.12274	66.4	0.0866797	66.4	0.0732683	66.4	0.061191	66.4	0.0522777	68.4	0.21179
	58.95	0.0635562	58.95	0.0795885	58.95	0.0914734	58.95	0.08036	66.45	0.183317	66.45	0.127922	66.45	0.0901529	66.45	0.0739918	66.45	0.0650779	66.45	0.0513515	68.45	0.212272
	59	0.0624853	59	0.0791999	59	0.0909124	59	0.0795644	66.5	0.175423	66.5	0.136157	66.5	0.0940097	66.5	0.0776719	66.5	0.0631411	66.5	0.0531983	68.5	0.206467
	59.05	0.0629856	59.05	0.0797626	59.05	0.0926465	59.05	0.0797381	66.55	0.166295	66.55	0.141678	66.55	0.0950633	66.55	0.0800346	66.55	0.0656797	66.55	0.0520457	68.55	0.197352
	59.1	0.0633568	59.1	0.0794859	59.1	0.0915195	59.1	0.07953	66.6	0.155625	66.6	0.148726	66.6	0.0999234	66.6	0.0837732	66.6	0.066583	66.6	0.0524211	68.6	0.187575
	59.15	0.0631038	59.15	0.0798248	59.15	0.0899523	59.15	0.0798212	66.65	0.145936	66.65	0.157164	66.65	0.109416	66.65	0.0861945	66.65	0.070269	66.65	0.0531926	68.65	0.182266
	59.2	0.0625279	59.2	0.0794083	59.2	0.0916551	59.2	0.0797599	66.7	0.133021	66.7	0.16316	66.7	0.114542	66.7	0.0896403	66.7	0.0714592	66.7	0.056143	68.7	0.168132
	59.25	0.0620597	59.25	0.0810341	59.25	0.0917857	59.25	0.0785237	66.75	0.122406	66.75	0.167901	66.75	0.119431	66.75	0.0936131	66.75	0.0746002	66.75	0.0557827	68.75	0.154852
	59.3	0.0630765	59.3	0.0790508	59.3	0.0912875	59.3	0.0790793	66.8	0.114737	66.8	0.175593	66.8	0.129661	66.8	0.0967955	66.8	0.0769666	66.8	0.05845	68.8	0.141297
	59.35	0.0636844	59.35	0.0809844	59.35	0.0915125	59.35	0.0800167	66.85	0.106955	66.85	0.175176	66.85	0.135141	66.85	0.102437	66.85	0.0803084	66.85	0.0572975	68.85	0.129617
	59.4	0.0635606	59.4	0.0801762	59.4	0.0906684	59.4	0.0797205	66.9	0.103633	66.9	0.178356	66.9	0.143542	66.9	0.106234	66.9	0.0803798	66.9	0.0622851	68.9	0.126018
	59.45	0.0631569	59.45	0.0799275	59.45	0.0914279	59.45	0.0795711	66.95	0.0938882	66.95	0.178381	66.95	0.150822	66.95	0.113573	66.95	0.0844962	66.95	0.061274	68.95	0.113676
	59.5	0.0632913	59.5	0.0799306	59.5	0.0904267	59.5	0.0798917	67	0.0879857	67	0.178066	67	0.159459	67	0.120385	67	0.0877232	67	0.0626681	69	0.105636
	59.55	0.0635764	59.55	0.0799897	59.55	0.0919408	59.55	0.0781268	67.05	0.0828686	67.05	0.173612	67.05	0.164083	67.05	0.128339	67.05	0.0914093	67.05	0.0644017	69.05	0.0971558
	59.6	0.0633879	59.6	0.0804964	59.6	0.0919456	59.6	0.0816784	67.1	0.0815381	67.1	0.165155	67.1	0.166139	67.1	0.135473	67.1	0.0974478	67.1	0.0656542	69.1	0.0895577
	59.65	0.0643402	59.65	0.0811151	59.65	0.0915732	59.65	0.081999	67.15	0.0755795	67.15	0.163178	67.15	0.173419	67.15	0.148345	67.15	0.103544	67.15	0.0717737	69.15	0.0888821
	59.7	0.0640011	59.7	0.0791597	59.7	0.0910436	59.7	0.0795291	67.2	0.0742209	67.2	0.158588	67.2	0.173469	67.2	0.154923	67.2	0.109553	67.2	0.0730546	69.2	0.0810633
	59.75	0.063619	59.75	0.0793587	59.75	0.0913	59.75	0.0799672	67.25	0.0729464	67.25	0.150029	67.25	0.171218	67.25	0.160535	67.25	0.116194	67.25	0.0758635	69.25	0.0777125
	59.8	0.0636458	59.8	0.081684	59.8	0.0929399	59.8	0.0816683	67.3	0.0693439	67.3	0.142624	67.3	0.172478	67.3	0.167816	67.3	0.124012	67.3	0.0802569	69.3	0.0738101
	59.85	0.0649854	59.85	0.0815472	59.85	0.0928504	59.85	0.0800503	67.35	0.0677609	67.35	0.133522	67.35	0.163352	67.35	0.175213	67.35	0.133034	67.35	0.083377	69.35	0.0738791
	59.9	0.0641083	59.9	0.0809348	59.9	0.0926667	59.9	0.0828088	67.4	0.0680011	67.4	0.128966	67.4	0.160688	67.4	0.178776	67.4	0.144236	67.4	0.0901191	69.4	0.0698112
	59.95	0.0638338	59.95	0.0800986	59.95	0.0937406	59.95	0.0793697	67.45	0.0670351	67.45	0.124682	67.45	0.152683	67.45	0.179236	67.45	0.148496	67.45	0.0940032	69.45	0.0682255
	60	0.0634301	60	0.0818084	60	0.0912615	60	0.081482	67.5	0.064807	67.5	0.11558	67.5	0.146448	67.5	0.181599	67.5	0.159067	67.5	0.100292	69.5	0.0666674
	60.05	0.0630264	60.05	0.0794334	60.05	0.0917381	60.05	0.081127	67.55	0.0630557	67.55	0.113806	67.55	0.137174	67.55	0.177053	67.55	0.164675	67.55	0.105988	69.55	0.0638957
	60.1	0.0639357	60.1	0.0808913	60.1	0.0921831	60.1	0.0820057	67.6	0.0670263	67.6	0.106367	67.6	0.127605	67.6	0.174001	67.6	0.180095	67.6	0.11771	69.6	0.0609586
	60.15	0.0638118	60.15	0.0826011	60.15	0.0939488	60.15	0.080417	67.65	0.0637884	67.65	0.104424	67.65	0.124675	67.65	0.167406	67.65	0.178818	67.65	0.126432	69.65	0.0605312
	60.2	0.0647425	60.2	0.0808696	60.2	0.0925387	60.2	0.0796214	67.7	0.0631591	67.7	0.0963395	67.7	0.119562	67.7	0.159992	67.7	0.184741	67.7	0.132212	69.7	0.0579526
	60.25	0.0648985	60.25	0.0825234	60.25	0.091789	60.25	0.0822918	67.75	0.0614358	67.75	0.0960587	67.75	0.10778	67.75	0.153485	67.75	0.187481	67.75	0.141643	69.75	0.0574149
	60.3	0.0642581	60.3	0.0827504	60.3	0.0926114	60.3	0.082025	67.8	0.0621247	67.8	0.0894335	67.8	0.10485	67.8	0.144958	67.8	0.186749	67.8	0.151129	69.8	0.0579252
	60.35	0.06351	60.35	0.0810468	60.35	0.0931194	60.35	0.0812881	67.85	0.0608783	67.85	0.091833	67.85	0.0994416	67.85	0.138715	67.85	0.188742	67.85	0.160107	69.85	0.0564498
	60.4	0.0643547	60.4	0.0819173	60.4	0.0933129	60.4	0.0807275	67.9	0.0593514	67.9	0.0872095	67.9	0.0927053	67.9	0.12808	67.9	0.182416	67.9	0.169961	69.9	0.0562155
	60.45	0.0653069	60.45	0.0821163	60.45	0.0947012	60.45	0.0820762	67.95	0.059872	67.95	0.085402	67.95	0.0915459	67.95	0.121398	67.95	0.174885	67.95	0.17509	69.95	0.0544643
	60.5	0.0642791	60.5	0.0820075	60.5	0.0941087	60.5	0.0830429	68	0.0608134	68	0.0835945	68	0.0879374	68	0.11372	68	0.170567	68	0.186728	70	0.0541197
	60.55	0.066738	60.55	0.082738	60.55	0.0943966	60.55	0.0821005	68.05	0.060184	68.05	0.082262	68.05	0.0852436	68.05	0.10651	68.05	0.160311	68.05	0.186169	70.05	0.0540232
	60.6	0.0662913	60.6	0.0826292	60.6	0.094087	60.6	0.0822448	68.1	0.0600876	68.1	0.0824902	68.1	0.0823137	68.1	0.100355	68.1	0.152723	68.1	0.187026	70.1	0.054699
	60.65	0.0656293	60.65	0.0835277	60.65	0.0931801	60.65	0.083241	68.15	0.0601033	68.15	0.0800041	68.15	0.0808887	68.15	0.0971848	68.15	0.142983	68.15	0.192325	70.15	0.0524514
	60.7	0.0640419	60.7	0.084538	60.7	0.0948828	60.7	0.0819754	68.2	0.0586606	68.2	0.0795537	68.2	0.0766015	68.2	0.0921123	68.2	0.133558	68.2	0.183985	70.2	0.0520516
	60.75	0.0656399	60.75	0.0837298	60.75	0.0934414	60.75	0.0821785	68.25	0.0562641	68.25	0.0799515	68.25	0.074911	68.25	0.0891766	68.25	0.123703	68.25	0.177965	70.25	0.0522586
	60.8	0.065021	60.8	0.0840127	60.8	0.0942009	60.8	0.0821173	68.3	0.0606835	68.3	0.0768208	68.3	0.0737516	68.3	0.0864166	68.3	0.116259	68.3	0.172766	70.3	0.0523828
	60.85	0.064811	60.85	0.0830365	60.85	0.0949289	60.85	0.0826141	68.35	0.0579225	68.35	0.0772865	68.35	0.0720315	68.35	0.0850325	68.35	0.10933	68.35	0.160635	70.35	0.0532516
	60.9	0.0658709	60.9	0.0833474	60.9	0.0934875	60.9	0.0814954	68.4	0.0570407	68.4	0.0755129	68.4	0.0712852	68.4	0.0826238	68.4	0.103004	68.4	0.151956	70.4	0.0507834
	60.95	0.0650583	60.95	0.0843018	60.95	0.0942155	60.95	0.0824622	68.45	0.0560747	68.45	0.0751304	68.45	0.0677947	68.45	0.0761461	68.45	0.097395	68.45	0.147888	70.45	0.0521487
	61	0.0652573	61	0.0851443	61	0.0949436	61	0.0833115	68.5	0.0583343	68.5	0.0761389	68.5	0.0690253	68.5	0.0776307	68.5	0.0917287	68.5	0.132277	70.5	0.0508939
	61.05	0.0664894	61.05	0.0817341	61.05	0.0926218	61.05	0.0831327	68.55	0.0579294	68.55	0.0749421	68.55	0.0678954	68.55	0.0741096	68.55	0.0886444	68.55	0.123173	70.55	0.0498598
	61.1	0.0652248	61.1	0.0838076	61.1	0.0946389	61.1	0.082719	68.6	0.0577207	68.6	0.0737453	68.6	0.0673556	68.6	0.0742769	68.6	0.0836093	68.6	0.117832	70.6	0.050508
	61.15	0.0655529	61.15	0.0835309	61.15	0.0952726	61.15	0.0822171	68.65	0.0585499	68.65	0.0726502	68.65	0.0679962	68.65	0.0735074	68.65	0.0798077	68.65	0.105305	70.65	0.0498876
	61.2	0.0666558	61.2	0.0845133	61.2	0.0957491	61.2	0.0823909	68.7	0.0573876	68.7	0.0738623	68.7	0.0648302	68.7	0.0710109	68.7	0.0767234	68.7	0.102879	70.7	0.0500669
	61.25	0.0665535	61.25	0.0847402	61.25	0.0954082	61.25	0.0844151	68.75	0.0549912	68.75	0.072903	68.75	0.0661789	68.75	0.0698902	68.75	0.073553	68.75	0.0971704	70.75	0.0495568
	61.3	0.0671614	61.3	0.0853029	61.3	0.0945327	61.3	0.0833845	68.8	0.0557082	68.8	0.0717741	68.8	0.0664358	68.8	0.0694427	68.8	0.0712719	68.8	0.0887175	70.8	0.0499568
	61.35	0.067016	61.35	0.0838232	61.35	0.0953865	61.35	0.0844394	68.85	0.0554434	68.85	0.0720022	68.85	0.0633584	68.85	0.0686733	68.85	0.0705113	68.85	0.0835185	70.85	0.0493364
	61.4	0.0667845	61.4	0.0845817	61.4	0.0947311	61.4	0.0842019	68.9	0.0537202	68.9	0.0715179	68.9	0.0645596	68.9	0.0680795	68.9	0.0688614	68.9	0.0777819	70.9	0.0494882
	61.45	0.0659719	61.45	0.0841652	61.45	0.0951762	61.45	0.0834944	68.95	0.0539884	68.95	0.0710675	68.95	0.0631936	68.95	0.0684224	68.95	0.0672975	68.95	0.0769972	70.95	0.0493366
	61.5	0.0664507	61.5	0.0848118	61.5	0.0958099	61.5	0.0848137	69	0.0543407	69	0.0705153	69	0.0617096	69	0.0654575	69	0.0659632	69	0.0748825	71	0.048468
	61.55	0.0687373	61.55	0.084703	61.55	0.0955632	61.55	0.0846056	69.05	0.0545247	69.05	0.0694542	69.05	0.0627042	69.05	0.0652735	69.05	0.0653747	69.05	0.0692874	71.05	0.0484543
	61.6	0.0677311	61.6	0.083531	61.6	0.0947506	61.6	0.083575	69.1	0.0537832	69.1	0.0697502	69.1	0.0612792	69.1	0.0642992	69.1	0.0643846	69.1	0.0674274	71.1	0.0494335
	61.65	0.0661652	61.65	0.086276	61.65	0.0967678	61.65	0.0837781	69.15	0.0541916	69.15	0.0699105	69.15	0.0619492	69.15	0.0630907	69.15	0.0616732	69.15	0.0674633	71.15	0.0483718
	61.7	0.0679568	61.7	0.0858315	61.7	0.0971185	61.7	0.0852736	69.2	0.0535622	69.2	0.0711565	69.2	0.0600521	69.2	0.0641654	69.2	0.0606544	69.2	0.0631132	71.2	0.0484408
	61.75	0.066886	61.75	0.0858906	61.75	0.0967461	61.75	0.0841255	69.25	0.0521756	69.25	0.0691794	69.25	0.0605451	69.25	0.0638936	69.25	0.0604963	69.25	0.0608854	71.25	0.0493924
	61.8	0.0674293	61.8	0.0850264	61.8	0.0954933	61.8	0.0851804	69.3	0.053173	69.3	0.0689665	69.3	0.0617167	69.3	0.0611629	69.3	0.0585021	69.3	0.0586292	71.3	0.0488272
	61.85	0.067822	61.85	0.086932	61.85	0.0971332	61.85	0.0841792	69.35	0.0525998	69.35	0.0675661	69.35	0.0610589	69.35	0.0624133	69.35	0.0584587	69.35	0.0592027	71.35	0.0489238
	61.9	0.0673322	61.9	0.0846689	61.9	0.0962891	61.9	0.0837655	69.4	0.0512411	69.4	0.071221	69.4	0.0606962	69.4	0.0623171	69.4	0.0583006	69.4	0.0589839	71.4	0.0497099
	61.95	0.0684567	61.95	0.0875817	61.95	0.0969543	61.95	0.0844092	69.45	0.0523788	69.45	0.0678867	69.45	0.0595958	69.45	0.0632162	69.45	0.0584867	69.45	0.0581708	71.45	0.0491447
	62	0.0682252	62	0.0855704	62	0.0974308	62	0.0855816	69.5	0.0528994	69.5	0.0682506	69.5	0.0598527	69.5	0.0607782	69.5	0.0568367	69.5	0.0566787	71.5	0.0480002
	62.05	0.0685103	62.05	0.0878957	62.05	0.0977501	62.05	0.0857553	69.55	0.0506152	69.55	0.0684109	69.55	0.0601686	69.55	0.0622628	69.55	0.0596335	69.55	0.0563467	71.55	0.0483726
	62.1	0.0679559	62.1	0.0870036	62.1	0.0973777	62.1	0.085459	69.6	0.0522297	69.6	0.0698944	69.6	0.0585961	69.6	0.0606152	69.6	0.0553729	69.6	0.0541471	71.6	0.0481935
	62.15	0.069188	62.15	0.0873145	62.15	0.0970682	62.15	0.0856327	69.65	0.0510394	69.65	0.0691386	69.65	0.0584989	69.65	0.0607239	69.65	0.0556738	69.65	0.0531643	71.65	0.0479592
	62.2	0.0682893	62.2	0.0860306	62.2	0.098708	62.2	0.0865702	69.7	0.0518125	69.7	0.0671615	69.7	0.0607033	69.7	0.0607448	69.7	0.0550853	69.7	0.0531153	71.7	0.04778
	62.25	0.0687466	62.25	0.0870969	62.25	0.0999077	62.25	0.0860096	69.75	0.051127	69.75	0.0682718	69.75	0.0610783	69.75	0.0615561	69.75	0.056419	69.75	0.052189	71.75	0.0478491
	62.3	0.0676327	62.3	0.0881911	62.3	0.0993466	62.3	0.0860952	69.8	0.0514513	69.8	0.0677196	69.8	0.0595057	69.8	0.0593816	69.8	0.0564329	69.8	0.0514043	71.8	0.0484421
	62.35	0.0699193	62.35	0.0879704	62.35	0.0991314	62.35	0.0869151	69.85	0.0510183	69.85	0.0685924	69.85	0.061061	69.85	0.0595781	69.85	0.0545822	69.85	0.0517231	71.85	0.0475183
	62.4	0.0706133	62.4	0.0868265	62.4	0.0980987	62.4	0.085532	69.9	0.0510621	69.9	0.0673277	69.9	0.0586622	69.9	0.0602723	69.9	0.0543093	69.9	0.0514194	71.9	0.0493525
	62.45	0.0690259	62.45	0.0889279	62.45	0.098135	62.45	0.0872331	69.95	0.0510778	69.95	0.0671487	69.95	0.0580339	69.95	0.0590931	69.95	0.0549831	69.95	0.050097	71.95	0.0465532
	62.5	0.0698706	62.5	0.0882596	62.5	0.0990203	62.5	0.0865844	70	0.0498875	70	0.0668001	70	0.0571991	70	0.059114	70	0.0545955	70	0.0488595	72	0.0482771
	62.55	0.0690149	62.55	0.0894378	62.55	0.100189	62.55	0.0872281	70.05	0.0493142	70.05	0.0674354	70.05	0.059374	70.05	0.0578177	70.05	0.0542652	70.05	0.0487256	72.05	0.048815
	62.6	0.069795	62.6	0.0891891	62.6	0.100005	62.6	0.087813	70.1	0.0495263	70.1	0.0672564	70.1	0.0589227	70.1	0.0605902	70.1	0.0542505	70.1	0.0498367	72.1	0.0468983
	62.65	0.0708118	62.65	0.0910948	62.65	0.100733	62.65	0.0855194	70.15	0.051225	70.15	0.0676542	70.15	0.0584125	70.15	0.0604648	70.15	0.0546374	70.15	0.0482879	72.15	0.048043
	62.7	0.068794	62.7	0.0895311	62.7	0.0998573	62.7	0.0885717	70.2	0.0514932	70.2	0.0660503	70.2	0.0583448	70.2	0.058583	70.2	0.0526432	70.2	0.0483521	72.2	0.0483878
	62.75	0.0705641	62.75	0.089842	62.75	0.100522	62.75	0.0873355	70.25	0.0520699	70.25	0.0667874	70.25	0.0573034	70.25	0.0592772	70.25	0.0540342	70.25	0.0484162	72.25	0.0481535
	62.8	0.0710213	62.8	0.0910482	62.8	0.0990181	62.8	0.0871861	70.3	0.0496174	70.3	0.0677959	70.3	0.0568816	70.3	0.0583028	70.3	0.0521261	70.3	0.048254	72.3	0.0483605
	62.85	0.0708114	62.85	0.0919186	62.85	0.0993374	62.85	0.0877123	70.35	0.0511758	70.35	0.0654455	70.35	0.0579057	70.35	0.0590849	70.35	0.0520827	70.35	0.0485728	72.35	0.0482916
	62.9	0.070709	62.9	0.0909705	62.9	0.0999712	62.9	0.0877979	70.4	0.0502659	70.4	0.0656737	70.4	0.0569529	70.4	0.0590472	70.4	0.0520967	70.4	0.0488916	72.4	0.0478918
	62.95	0.0710802	62.95	0.0903021	62.95	0.100228	62.95	0.0874429	70.45	0.0508988	70.45	0.0686839	70.45	0.0585966	70.45	0.0586876	70.45	0.0510205	70.45	0.0488708	72.45	0.0478506
	63	0.0719679	63	0.0913964	63	0.099132	63	0.0881747	70.5	0.0508023	70.5	0.0669103	70.5	0.0574962	70.5	0.0584158	70.5	0.0529853	70.5	0.0477748	72.5	0.0478093
	63.05	0.0716503	63.05	0.0912037	63.05	0.103161	63.05	0.0885247	70.55	0.0504534	70.55	0.0667314	70.55	0.0585203	70.55	0.0577049	70.55	0.0538599	70.55	0.0482351	72.55	0.0481266
	63.1	0.0724519	63.1	0.0920182	63.1	0.103041	63.1	0.0889334	70.6	0.0507777	70.6	0.0672309	70.6	0.0585412	70.6	0.0591895	70.6	0.0519518	70.6	0.0465166	72.6	0.0487197
	63.15	0.0723711	63.15	0.0919373	63.15	0.10097	63.15	0.0887253	70.65	0.0498398	70.65	0.0654574	70.65	0.0571162	70.65	0.0579224	70.65	0.0529412	70.65	0.0457319	72.65	0.0478234
	63.2	0.0728284	63.2	0.0922762	63.2	0.103553	63.2	0.0883703	70.7	0.0497153	70.7	0.0660248	70.7	0.0587894	70.7	0.0583239	70.7	0.0529265	70.7	0.0460507	72.7	0.0480304
	63.25	0.0739743	63.25	0.0938741	63.25	0.101546	63.25	0.089572	70.75	0.0511616	70.75	0.0668297	70.75	0.0571284	70.75	0.0583155	70.75	0.0531987	70.75	0.0464543	72.75	0.0480719
	63.3	0.0731402	63.3	0.0936814	63.3	0.102085	63.3	0.0895401	70.8	0.0507846	70.8	0.0664133	70.8	0.0573263	70.8	0.0585706	70.8	0.0517209	70.8	0.0461223	72.8	0.0476721
	63.35	0.0751256	63.35	0.0949435	63.35	0.102751	63.35	0.0902132	70.85	0.0507162	70.85	0.0660986	70.85	0.0577898	70.85	0.0566303	70.85	0.0529111	70.85	0.0470354	72.85	0.0472447
	63.4	0.0754752	63.4	0.0948067	63.4	0.104988	63.4	0.0895057	70.9	0.0499466	70.9	0.0663607	70.9	0.0580762	70.9	0.0575001	70.9	0.0521218	70.9	0.0461657	72.9	0.0484169
	63.45	0.0762122	63.45	0.0949218	63.45	0.103704	63.45	0.0907075	70.95	0.0512246	70.95	0.0663513	70.95	0.05792	70.95	0.0587505	70.95	0.0524513	70.95	0.0456356	72.95	0.0465003
	63.5	0.0757655	63.5	0.0962958	63.5	0.104652	63.5	0.0897944	71	0.0511001	71	0.0675634	71	0.0572327	71	0.0586836	71	0.0506293	71	0.0462374	73	0.0492446
	63.55	0.0772128	63.55	0.0984812	63.55	0.105757	63.55	0.0910843	71.05	0.0510597	71.05	0.0665701	71.05	0.0584633	71.05	0.0569189	71.05	0.0515613	71.05	0.0467826	73.05	0.0483759
	63.6	0.0791121	63.6	0.0971134	63.6	0.105762	63.6	0.0912874	71.1	0.0494767	71.1	0.0671376	71.1	0.0582186	71.1	0.0579058	71.1	0.0516613	71.1	0.045347	73.1	0.0471487
	63.65	0.0786869	63.65	0.097844	63.65	0.10671	63.65	0.0894638	71.15	0.0508668	71.15	0.0665854	71.15	0.0565871	71.15	0.0590977	71.15	0.0503843	71.15	0.0461186	73.15	0.0475763
	63.7	0.0786706	63.7	0.0994698	63.7	0.10596	63.7	0.0918992	71.2	0.050518	71.2	0.0657957	71.2	0.0573751	71.2	0.058094	71.2	0.0516319	71.2	0.0471165	73.2	0.0476178
	63.75	0.0822056	63.75	0.0986336	63.75	0.107632	63.75	0.0929835	71.25	0.0508422	71.25	0.0666006	71.25	0.0568354	71.25	0.060691	71.25	0.0518467	71.25	0.0461902	73.25	0.0477696
	63.8	0.0827704	63.8	0.103141	63.8	0.108014	63.8	0.0933628	71.3	0.0509141	71.3	0.0664556	71.3	0.0569447	71.3	0.057609	71.3	0.0521189	71.3	0.0453489	73.3	0.047618
	63.85	0.0839379	63.85	0.103032	63.85	0.108773	63.85	0.0918916	71.35	0.0509859	71.35	0.064716	71.35	0.0570836	71.35	0.0575714	71.35	0.0506411	71.35	0.0464317	73.35	0.0487902
	63.9	0.0863968	63.9	0.104742	63.9	0.108652	63.9	0.093064	71.4	0.0497395	71.4	0.0651816	71.4	0.0587274	71.4	0.0589974	71.4	0.0531509	71.4	0.0463261	73.4	0.0471769
	63.95	0.0897165	63.95	0.105697	63.95	0.10916	63.95	0.0929734	71.45	0.0504004	71.45	0.0651723	71.45	0.0560631	71.45	0.0574083	71.45	0.0515297	71.45	0.0456828	73.45	0.048625
	64	0.092821	64	0.106791	64	0.109731	64	0.0944395	71.5	0.0498832	71.5	0.0668932	71.5	0.0580904	71.5	0.057517	71.5	0.0507691	71.5	0.0452093	73.5	0.0475357
	64.05	0.0954305	64.05	0.110683	64.05	0.108824	64.05	0.094672	71.55	0.0491697	71.55	0.0653572	71.55	0.0564589	71.55	0.0574794	71.55	0.0521888	71.55	0.0468014	73.55	0.0482115
	64.1	0.100343	64.1	0.111749	64.1	0.110873	64.1	0.0948751	71.6	0.0499708	71.6	0.0670442	71.6	0.0576305	71.6	0.0581151	71.6	0.0509692	71.6	0.046045	73.6	0.0488873
	64.15	0.108957	64.15	0.114802	64.15	0.110186	64.15	0.0957831	71.65	0.0498744	71.65	0.0673063	71.65	0.0581825	71.65	0.0576969	71.65	0.0510692	71.65	0.0461091	73.65	0.0491219
	64.2	0.11684	64.2	0.119254	64.2	0.113304	64.2	0.0957218	71.7	0.0508999	71.7	0.0656684	71.7	0.0579673	71.7	0.0581277	71.7	0.051284	71.7	0.0470504	73.7	0.049053
	64.25	0.128187	64.25	0.122139	64.25	0.113151	64.25	0.0952787	71.75	0.0513644	71.75	0.0671519	71.75	0.0588734	71.75	0.0589682	71.75	0.0510398	71.75	0.0459827	73.75	0.0481568
	64.3	0.143	64.3	0.1241	64.3	0.115043	64.3	0.098331	71.8	0.0500058	71.8	0.0669051	71.8	0.0566222	71.8	0.0570864	71.8	0.0509104	71.8	0.0448584	73.8	0.047426
	64.35	0.161881	64.35	0.129503	64.35	0.116085	64.35	0.0959786	71.85	0.0498532	71.85	0.0670993	71.85	0.0575283	71.85	0.0583075	71.85	0.0503219	71.85	0.0450923	73.85	0.0472193
	64.4	0.184528	64.4	0.136417	64.4	0.116373	64.4	0.0980616	71.9	0.0505421	71.9	0.0660722	71.9	0.0581098	71.9	0.0582992	71.9	0.0512539	71.9	0.0457224	73.9	0.0486398
	64.45	0.211651	64.45	0.140253	64.45	0.120748	64.45	0.0995864	71.95	0.0501933	71.95	0.065961	71.95	0.0588388	71.95	0.0568857	71.95	0.0508949	71.95	0.0457017	73.95	0.0473022
	64.5	0.236709	64.5	0.146103	64.5	0.120879	64.5	0.100083	72	0.0495639	72	0.0663249	72	0.0573843	72	0.0583703	72	0.0521999	72	0.0465581	74	0.0470679
	64.55	0.261573	64.55	0.157186	64.55	0.123745	64.55	0.101902	72.05	0.0508699	72.05	0.0663834	72.05	0.056697	72.05	0.0577179	72.05	0.0517835	72.05	0.0445283	74.05	0.0482678
	64.6	0.281185	64.6	0.166506	64.6	0.124536	64.6	0.103016	72.1	0.0503808	72.1	0.0672223	72.1	0.057485	72.1	0.0584707	72.1	0.0526295	72.1	0.0465449	74.1	0.0477576
	64.65	0.297418	64.65	0.18075	64.65	0.127308	64.65	0.100839	72.15	0.0507611	72.15	0.0679254	72.15	0.0572698	72.15	0.0582574	72.15	0.0530451	72.15	0.0454772	74.15	0.0490678
	64.7	0.29144	64.7	0.189342	64.7	0.131526	64.7	0.104479	72.2	0.0503842	72.2	0.0669661	72.2	0.0576743	72.2	0.0582784	72.2	0.0521411	72.2	0.0453149	74.2	0.048337
	64.75	0.288024	64.75	0.205461	64.75	0.132914	64.75	0.106151	72.25	0.0501756	72.25	0.0667532	72.25	0.0578427	72.25	0.0570406	72.25	0.0505198	72.25	0.0455489	74.25	0.0491232
	64.8	0.263342	64.8	0.223398	64.8	0.135309	64.8	0.107118	72.3	0.0490974	72.3	0.0671171	72.3	0.0571849	72.3	0.0583202	72.3	0.0513084	72.3	0.0461506	74.3	0.0485579
	64.85	0.243956	64.85	0.239433	64.85	0.139715	64.85	0.11202	72.35	0.0518619	72.35	0.067922	72.35	0.058091	72.35	0.0580484	72.35	0.0518674	72.35	0.0451961	74.35	0.0473031
	64.9	0.219339	64.9	0.258881	64.9	0.144814	64.9	0.109051	72.4	0.0509521	72.4	0.0675734	72.4	0.0571676	72.4	0.0576595	72.4	0.0502462	72.4	0.0455715	74.4	0.0485581
	64.95	0.1944	64.95	0.274859	64.95	0.149315	64.95	0.11322	72.45	0.0508557	72.45	0.0667498	72.45	0.0576015	72.45	0.0577975	72.45	0.051293	72.45	0.0457205	74.45	0.0481859
	65	0.165866	65	0.292237	65	0.156143	65	0.115303	72.5	0.0502824	72.5	0.0671815	72.5	0.0574454	72.5	0.057877	72.5	0.0516799	72.5	0.0458412	74.5	0.0489444
	65.05	0.150849	65.05	0.293331	65.05	0.166178	65.05	0.119618	72.55	0.0508872	72.55	0.0671722	72.55	0.0571711	72.55	0.059303	72.55	0.0521242	72.55	0.0465562	74.55	0.0476621
	65.1	0.133873	65.1	0.299377	65.1	0.172219	65.1	0.119821	72.6	0.0511553	72.6	0.0667896	72.6	0.0564248	72.6	0.0589434	72.6	0.0520234	72.6	0.0455734	74.6	0.0493859
	65.15	0.119458	65.15	0.300863	65.15	0.179676	65.15	0.123754	72.65	0.0503577	72.65	0.0664071	72.65	0.0576555	72.65	0.0579105	72.65	0.0522095	72.65	0.0455809	74.65	0.0479933
	65.2	0.112361	65.2	0.292697	65.2	0.188107	65.2	0.128011	72.7	0.0505698	72.7	0.0668728	72.7	0.0581189	72.7	0.0593658	72.7	0.0510473	72.7	0.0448811	74.7	0.0471798
	65.25	0.104596	65.25	0.281537	65.25	0.202198	65.25	0.132561	72.75	0.0512587	72.75	0.0669313	72.75	0.0576382	72.75	0.057484	72.75	0.0522088	72.75	0.0457375	74.75	0.0476625
	65.3	0.0981019	65.3	0.269817	65.3	0.213742	65.3	0.137963	72.8	0.0497318	72.8	0.0668541	72.8	0.0574525	72.8	0.0580904	72.8	0.0507023	72.8	0.0453206	74.8	0.0481177
	65.35	0.0956321	65.35	0.254068	65.35	0.227078	65.35	0.144041	72.85	0.0504768	72.85	0.0673876	72.85	0.0563521	72.85	0.0592237	72.85	0.0513474	72.85	0.0458658	74.85	0.0485453
	65.4	0.0926457	65.4	0.235634	65.4	0.240163	65.4	0.152498	72.9	0.050745	72.9	0.0660551	72.9	0.0574942	72.9	0.0581908	72.9	0.0520786	72.9	0.0455338	74.9	0.0494969
	65.45	0.0891428	65.45	0.219354	65.45	0.249632	65.45	0.156607	72.95	0.0495266	72.95	0.0682171	72.95	0.0577511	72.95	0.0590606	72.95	0.0514328	72.95	0.0461638	74.95	0.0479939
	65.5	0.0879428	65.5	0.201926	65.5	0.262402	65.5	0.168971	73	0.0509167	73	0.0669864	73	0.0579195	73	0.0565933	73	0.0505288	73	0.0449829	75	0.0476769
	65.55	0.0842247	65.55	0.187717	65.55	0.264294	65.55	0.173315	73.05	0.0502593	73.05	0.0664681	73.05	0.0587076	73.05	0.0582535	73.05	0.0509444	73.05	0.0454715	75.05	0.0493455
	65.6	0.0848972	65.6	0.176556	65.6	0.274014	65.6	0.182154	73.1	0.0502751	73.1	0.0666963	73.1	0.0582563	73.1	0.0591234	73.1	0.0505854	73.1	0.0456771	75.1	0.0492215
	65.65	0.0829224	65.65	0.162598	65.65	0.27861	65.65	0.196368	73.15	0.0494494	73.15	0.0681119	73.15	0.0573034	73.15	0.0592614	73.15	0.0514887	73.15	0.0463072	75.15	0.0482426
	65.7	0.0829707	65.7	0.158405	65.7	0.26827	65.7	0.207468	73.2	0.0515126	73.2	0.067899	73.2	0.056262	73.2	0.0571161	73.2	0.0515314	73.2	0.046145	75.2	0.0483116
	65.75	0.0819429	65.75	0.148728	65.75	0.267269	65.75	0.219186	73.25	0.0502382	73.25	0.0680254	73.25	0.0570796	73.25	0.0576347	73.25	0.0512872	73.25	0.0449924	75.25	0.048822
	65.8	0.0805922	65.8	0.13961	65.8	0.260294	65.8	0.223001	73.3	0.0504503	73.3	0.0678803	73.3	0.0590479	73.3	0.0581825	73.3	0.0518462	73.3	0.0461317	75.3	0.0497184
	65.85	0.0804899	65.85	0.136395	65.85	0.241339	65.85	0.23187	73.35	0.0505502	73.35	0.0667853	73.35	0.057741	73.35	0.0573545	73.35	0.0517742	73.35	0.04563	75.35	0.0487946
	65.9	0.0792684	65.9	0.132286	65.9	0.233609	65.9	0.240884	73.4	0.0505659	73.4	0.0673867	73.4	0.0570241	73.4	0.0585171	73.4	0.0521324	73.4	0.0453545	75.4	0.0493877
	65.95	0.0793597	65.95	0.127141	65.95	0.219182	65.95	0.234596	73.45	0.0497683	73.45	0.0670381	73.45	0.0577532	73.45	0.059504	73.45	0.0518595	73.45	0.0452206	75.45	0.0488776
	66	0.078913	66	0.123535	66	0.209849	66	0.234564	73.5	0.0510742	73.5	0.0683519	73.5	0.0580986	73.5	0.0587639	73.5	0.0520456	73.5	0.0451999	75.5	0.048395
	66.05	0.0775408	66.05	0.124461	66.05	0.193818	66.05	0.22807	73.55	0.0501644	73.55	0.0680033	73.55	0.0572933	73.55	0.0581701	73.55	0.0513711	73.55	0.0450659	75.55	0.0488502
	66.1	0.0770511	66.1	0.117889	66.1	0.185303	66.1	0.225424	73.6	0.0514423	73.6	0.0675868	73.6	0.0577567	73.6	0.0584252	73.6	0.0518154	73.6	0.0453847	75.6	0.0486159
	66.15	0.0776805	66.15	0.114871	66.15	0.176284	66.15	0.21003	73.65	0.0501959	73.65	0.0683239	73.65	0.0596365	73.65	0.0589437	73.65	0.0519728	73.65	0.0449678	75.65	0.0490159
	66.2	0.076911	66.2	0.113167	66.2	0.168334	66.2	0.199982	73.7	0.0509129	73.7	0.0669575	73.7	0.0574739	73.7	0.0580572	73.7	0.0512409	73.7	0.0444377	75.7	0.0489746
	66.25	0.0774974	66.25	0.113198	66.25	0.159095	66.25	0.190434	73.75	0.0519103	73.75	0.0683392	73.75	0.0590586	73.75	0.0591612	73.75	0.0515418	73.75	0.0461997	75.75	0.0486851
	66.3	0.0761252	66.3	0.111019	66.3	0.152245	66.3	0.181414	73.8	0.0499627	73.8	0.0691102	73.8	0.0578107	73.8	0.0597091	73.8	0.0509533	73.8	0.0468863	75.8	0.0488369
	66.35	0.077142	66.35	0.109652	66.35	0.148163	66.35	0.169574	73.85	0.0519979	73.85	0.0681508	73.85	0.0574774	73.85	0.0583834	73.85	0.050623	73.85	0.0451395	75.85	0.04943
	66.4	0.0764801	66.4	0.108591	66.4	0.145684	66.4	0.164402	73.9	0.0519576	73.9	0.0675987	73.9	0.0585605	73.9	0.0589313	73.9	0.0515837	73.9	0.0447226	75.9	0.0493612
	66.45	0.0758827	66.45	0.109826	66.45	0.14267	66.45	0.155059	73.95	0.0516367	73.95	0.0679625	73.95	0.0584929	73.95	0.0568738	73.95	0.0520567	73.95	0.0459186	75.95	0.0494027
	66.5	0.0762539	66.5	0.107227	66.5	0.139028	66.5	0.145305	74	0.0515964	74	0.0678853	74	0.0591334	74	0.0581242	74	0.0522428	74	0.045728	76	0.048203
	66.55	0.0748171	66.55	0.104964	66.55	0.135668	66.55	0.140191	74.05	0.0512756	74.05	0.068351	74.05	0.0599805	74.05	0.057911	74.05	0.052515	74.05	0.0460751	76.05	0.048934
	66.6	0.0757694	66.6	0.105722	66.6	0.131397	66.6	0.134197	74.1	0.0517962	74.1	0.0681042	74.1	0.058644	74.1	0.0588101	74.1	0.05207	74.1	0.0459695	76.1	0.0502442
	66.65	0.0749353	66.65	0.104942	66.65	0.130679	66.65	0.131257	74.15	0.0512229	74.15	0.0684341	74.15	0.0576911	74.15	0.058187	74.15	0.0516823	74.15	0.0463166	76.15	0.049541
	66.7	0.0751558	66.7	0.103966	66.7	0.127539	66.7	0.127759	74.2	0.0521362	74.2	0.0673391	74.2	0.0595709	74.2	0.0582957	74.2	0.0528725	74.2	0.0452206	76.2	0.0499962
	66.75	0.0749458	66.75	0.103242	66.75	0.126507	66.75	0.123938	74.25	0.051619	74.25	0.068144	74.25	0.0585885	74.25	0.0590192	74.25	0.0518537	74.25	0.0457375	76.25	0.0490172
	66.8	0.0759411	66.8	0.102713	66.8	0.124845	66.8	0.11856	74.3	0.0515506	74.3	0.07034	74.3	0.0600257	74.3	0.0582498	74.3	0.0516956	74.3	0.0443585	76.3	0.0491414
	66.85	0.0761616	66.85	0.102492	66.85	0.123561	66.85	0.119175	74.35	0.0511176	74.35	0.0675146	74.35	0.0583942	74.35	0.0583292	74.35	0.0517956	74.35	0.0458375	76.35	0.0490174
	66.9	0.0744236	66.9	0.101153	66.9	0.123031	66.9	0.115501	74.4	0.0512175	74.4	0.0674714	74.4	0.0587396	74.4	0.0593162	74.4	0.0521825	74.4	0.0460714	76.4	0.0497208
	66.95	0.0756341	66.95	0.100708	66.95	0.122093	66.95	0.113706	74.45	0.0523833	74.45	0.0670549	74.45	0.0584654	74.45	0.0593371	74.45	0.0524834	74.45	0.0454281	76.45	0.0503966
	67	0.0755318	67	0.101467	67	0.120054	67	0.113792	74.5	0.052371	74.5	0.0685045	74.5	0.0586338	74.5	0.0588311	74.5	0.0513786	74.5	0.0453791	76.5	0.0495831
	67.05	0.0749774	67.05	0.100211	67.05	0.119839	67.05	0.112409	74.55	0.0521904	74.55	0.0685291	74.55	0.0584776	74.55	0.0591155	74.55	0.0521384	74.55	0.0445377	76.55	0.0492661
	67.1	0.0745092	67.1	0.100018	67.1	0.117203	67.1	0.111613	74.6	0.0514208	74.6	0.0691983	74.6	0.0593542	74.6	0.0597511	74.6	0.0526975	74.6	0.0446302	76.6	0.0499143
	67.15	0.0749449	67.15	0.102427	67.15	0.118402	67.15	0.10932	74.65	0.052278	74.65	0.0692568	74.65	0.0582243	74.65	0.0586304	74.65	0.0532279	74.65	0.045147	76.65	0.049873
	67.2	0.0740247	67.2	0.0995765	67.2	0.118439	67.2	0.107966	74.7	0.0517328	74.7	0.0682636	74.7	0.0594254	74.7	0.0589148	74.7	0.0519509	74.7	0.0456639	76.7	0.0496387
	67.25	0.0753644	67.25	0.09902	67.25	0.117878	67.25	0.108316	74.75	0.0523936	74.75	0.0695095	74.75	0.0587381	74.75	0.059287	74.75	0.0527968	74.75	0.0461525	76.75	0.0494871
	67.3	0.0755419	67.3	0.100366	67.3	0.116845	67.3	0.106434	74.8	0.0531947	74.8	0.0683806	74.8	0.0591721	74.8	0.0593958	74.8	0.0519215	74.8	0.0454809	76.8	0.050687
	67.35	0.0755256	67.35	0.0989983	67.35	0.117164	67.35	0.104786	74.85	0.0516959	74.85	0.0690837	74.85	0.059429	74.85	0.0596509	74.85	0.0527674	74.85	0.0469882	76.85	0.049708
	67.4	0.0750574	67.4	0.099561	67.4	0.116918	67.4	0.105577	74.9	0.0524689	74.9	0.0696512	74.9	0.0588007	74.9	0.0595547	74.9	0.0524658	74.9	0.0457224	76.9	0.0503011
	67.45	0.073513	67.45	0.0998439	67.45	0.115193	67.45	0.104047	74.95	0.0516432	74.95	0.068624	74.95	0.0592937	74.95	0.0597805	74.95	0.0521355	74.95	0.0458148	76.95	0.0501219
	67.5	0.0744868	67.5	0.0990077	67.5	0.113406	67.5	0.103662	75	0.0536785	75	0.0688522	75	0.0598161	75	0.0601527	75	0.0542724	75	0.0454545	77	0.0500806
	67.55	0.0745351	67.55	0.0994025	67.55	0.113191	67.55	0.103308	75.05	0.0528247	75.05	0.0691143	75.05	0.0596305	75.05	0.0599102	75.05	0.0521635	75.05	0.0447829	77.05	0.0500945
	67.6	0.0760254	67.6	0.0980906	67.6	0.112064	67.6	0.101513	75.1	0.0509051	75.1	0.069546	75.1	0.0597398	75.1	0.0590822	75.1	0.0532963	75.1	0.0455828	77.1	0.0500809
	67.65	0.0745026	67.65	0.097758	67.65	0.113421	67.65	0.101217	75.15	0.0525196	75.15	0.0694688	75.15	0.0603508	75.15	0.0607131	75.15	0.0519046	75.15	0.0459865	77.15	0.0503154
	67.7	0.0745079	67.7	0.0978731	67.7	0.113331	67.7	0.101684	75.2	0.0527878	75.2	0.0683398	75.2	0.059693	75.2	0.0595632	75.2	0.0529227	75.2	0.0452017	77.2	0.0500535
	67.75	0.0746853	67.75	0.0987995	67.75	0.114405	67.75	0.101447	75.25	0.0524389	75.25	0.0692465	75.25	0.060304	75.25	0.0593206	75.25	0.0529366	75.25	0.0454073	77.25	0.0503156
	67.8	0.0744754	67.8	0.0977954	67.8	0.114378	67.8	0.101914	75.3	0.0541656	75.3	0.0699836	75.3	0.0612691	75.3	0.0602197	75.3	0.0515736	75.3	0.0450187	77.3	0.0496676
	67.85	0.074373	67.85	0.0969871	67.85	0.114006	67.85	0.100414	75.35	0.052807	75.35	0.0675315	75.35	0.0601982	75.35	0.059743	75.35	0.050813	75.35	0.0456771	77.35	0.05175
	67.9	0.0749809	67.9	0.0980534	67.9	0.112187	67.9	0.099677	75.4	0.0531874	75.4	0.0702024	75.4	0.0602486	75.4	0.06073	75.4	0.053954	75.4	0.0464203	77.4	0.0504125
	67.95	0.0749216	67.95	0.0965177	67.95	0.113293	67.95	0.100233	75.45	0.0534556	75.45	0.0692431	75.45	0.060417	75.45	0.05958	75.45	0.0524475	75.45	0.046626	77.45	0.0510055
	68	0.0733342	68	0.0979478	68	0.11248	68	0.0991433	75.5	0.0535835	75.5	0.0695731	75.5	0.0592871	75.5	0.0589569	75.5	0.0522033	75.5	0.0467184	77.5	0.0507712
	68.05	0.0744156	68.05	0.0973354	68.05	0.113051	68.05	0.099552	75.55	0.052253	75.55	0.0691905	75.55	0.0604292	75.55	0.0603244	75.55	0.0536517	75.55	0.047207	77.55	0.0495165
	68.1	0.0742057	68.1	0.0973105	68.1	0.112301	68.1	0.099432	75.6	0.0531943	75.6	0.0698937	75.6	0.0591517	75.6	0.0600526	75.6	0.0539525	75.6	0.0459412	77.6	0.0506611
	68.15	0.0749642	68.15	0.0978732	68.15	0.112935	68.15	0.0987833	75.65	0.053154	75.65	0.0720557	75.65	0.0598217	75.65	0.0586977	75.65	0.0543968	75.65	0.0462317	77.65	0.0503992
	68.2	0.0748404	68.2	0.0959458	68.2	0.112154	68.2	0.0990157	75.7	0.052749	75.7	0.0689929	75.7	0.0606098	75.7	0.0597139	75.7	0.0537797	75.7	0.0464373	77.7	0.0503028
	68.25	0.0751254	68.25	0.0972919	68.25	0.11241	68.25	0.0997769	75.75	0.0544476	75.75	0.0702049	75.75	0.0600995	75.75	0.0592957	75.75	0.0519863	75.75	0.0453979	77.75	0.051282
	68.3	0.0756257	68.3	0.098554	68.3	0.111157	68.3	0.0986288	75.8	0.0543512	75.8	0.0699242	75.8	0.060622	75.8	0.0596972	75.8	0.0531191	75.8	0.0465656	77.8	0.0512683
	68.35	0.075631	68.35	0.0973541	68.35	0.111665	68.35	0.0987438	75.85	0.0541987	75.85	0.0710345	75.85	0.0612035	75.85	0.0598645	75.85	0.0531331	75.85	0.0465448	77.85	0.0524681
	68.4	0.0755717	68.4	0.0985603	68.4	0.112299	68.4	0.098007	75.9	0.0544949	75.9	0.0702448	75.9	0.0616079	75.9	0.0606465	75.9	0.0529176	75.9	0.0462977	77.9	0.0504136
	68.45	0.0747806	68.45	0.0969127	68.45	0.112775	68.45	0.0980632	75.95	0.0531643	75.95	0.0708801	75.95	0.0605666	75.95	0.0599356	75.95	0.0528455	75.95	0.0461638	77.95	0.0507033
	68.5	0.075819	68.5	0.0963003	68.5	0.110579	68.5	0.09903	76	0.0550032	76	0.0715154	76	0.0616497	76	0.060542	76	0.0544373	76	0.0457469	78	0.0513791
	68.55	0.0755445	68.55	0.0966671	68.55	0.110836	68.55	0.0977644	76.05	0.054458	76.05	0.0705561	76.05	0.0610509	76.05	0.0605629	76.05	0.0531604	76.05	0.0464052	78.05	0.0512826
	68.6	0.0754636	68.6	0.0966982	68.6	0.110558	68.6	0.0960289	76.1	0.0548384	76.1	0.0703771	76.1	0.0604816	76.1	0.060174	76.1	0.0527727	76.1	0.0470636	78.1	0.0511862
	68.65	0.0756411	68.65	0.097093	68.65	0.11204	68.65	0.0975538	76.15	0.0554432	76.15	0.0710463	76.15	0.0601189	76.15	0.0608389	76.15	0.0533605	76.15	0.0475522	78.15	0.0521654
	68.7	0.0762705	68.7	0.0968164	68.7	0.111291	68.7	0.0979625	76.2	0.0541967	76.2	0.0703923	76.2	0.0618216	76.2	0.0612404	76.2	0.0525999	76.2	0.0459751	78.2	0.051738
	68.75	0.0745755	68.75	0.096204	68.75	0.112302	68.75	0.0967557	76.25	0.0547454	76.25	0.0708241	76.25	0.0606032	76.25	0.0608808	76.25	0.0531302	76.25	0.0468033	78.25	0.0510073
	68.8	0.0748821	68.8	0.0955636	68.8	0.111049	68.8	0.0964301	76.3	0.0549294	76.3	0.0726129	76.3	0.0609191	76.3	0.0607553	76.3	0.0536319	76.3	0.0485086	78.3	0.0522071
	68.85	0.0757052	68.85	0.0973014	68.85	0.110991	68.85	0.0972206	76.35	0.0550854	76.35	0.0711786	76.35	0.061176	76.35	0.060425	76.35	0.0524984	76.35	0.0463939	78.35	0.0510075
	68.9	0.0756029	68.9	0.0961294	68.9	0.111247	68.9	0.0969244	76.4	0.0540914	76.4	0.0719496	76.4	0.0614329	76.4	0.0603581	76.4	0.0542623	76.4	0.0474484	78.4	0.0504698
	68.95	0.075436	68.95	0.0966921	68.95	0.112258	68.95	0.0965988	76.45	0.0550328	76.45	0.0722795	76.45	0.0606571	76.45	0.0624574	76.45	0.0541902	76.45	0.0480785	78.45	0.0512008
	69	0.0743866	69	0.0961357	69	0.110157	69	0.0965962	76.5	0.0542912	76.5	0.0710827	76.5	0.0604419	76.5	0.0615123	76.5	0.0527985	76.5	0.0458789	78.5	0.0522351
	69.05	0.0751882	69.05	0.0965025	69.05	0.110036	69.05	0.0973574	76.55	0.0539704	76.55	0.0713788	76.55	0.061466	76.55	0.0605672	76.55	0.054792	76.55	0.0451508	78.55	0.0513389
	69.1	0.0750428	69.1	0.0984641	69.1	0.111644	69.1	0.0963268	76.6	0.0546032	76.6	0.0721158	76.6	0.0617229	76.6	0.0611151	76.6	0.0540027	76.6	0.0479879	78.6	0.0516286
	69.15	0.0751772	69.15	0.0964528	69.15	0.112498	69.15	0.0969118	76.65	0.0553202	76.65	0.0706476	76.65	0.060416	76.65	0.0612238	76.65	0.0545044	76.65	0.0470617	78.65	0.0517804
	69.2	0.0749888	69.2	0.0973512	69.2	0.111591	69.2	0.0960281	76.7	0.0549433	76.7	0.0723686	76.7	0.0622073	76.7	0.0610106	76.7	0.0547192	76.7	0.046758	78.7	0.0522631
	69.25	0.074951	69.25	0.0963471	69.25	0.1082	69.25	0.0964074	76.75	0.055548	76.75	0.0730039	76.75	0.061579	76.75	0.0601826	76.75	0.0536717	76.75	0.0476144	78.75	0.0518633
	69.3	0.0750209	69.3	0.0964901	69.3	0.110846	69.3	0.0971098	76.8	0.0565174	76.8	0.0722481	76.8	0.0618064	76.8	0.0622526	76.8	0.0547471	76.8	0.0470561	78.8	0.0527322
	69.35	0.0750261	69.35	0.0962414	69.35	0.110191	69.35	0.0971367	76.85	0.0567295	76.85	0.0731888	76.85	0.0622403	76.85	0.0613075	76.85	0.0545603	76.85	0.0471202	78.85	0.0533253
	69.4	0.076538	69.4	0.0962446	69.4	0.111579	69.4	0.0946962	76.9	0.0564648	76.9	0.0718902	76.9	0.0625563	76.9	0.0611235	76.9	0.05423	76.9	0.0467599	78.9	0.0520429
	69.45	0.0756393	69.45	0.0958	69.45	0.11127	69.45	0.0959567	76.95	0.057322	76.95	0.0715416	76.95	0.0620755	76.95	0.0621397	76.95	0.0540432	76.95	0.04606	78.95	0.0532428
	69.5	0.0751926	69.5	0.0979575	69.5	0.110331	69.5	0.0971585	77	0.0573658	77	0.0720751	77	0.0625685	77	0.0625119	77	0.054258	77	0.0475673	79	0.0518225
	69.55	0.0746813	69.55	0.0962539	69.55	0.110933	69.55	0.0965392	77.05	0.0583352	77.05	0.072405	77.05	0.0617041	77.05	0.0623279	77.05	0.0542146	77.05	0.046443	79.05	0.0522225
	69.6	0.0757843	69.6	0.0967607	69.6	0.111096	69.6	0.0976528	77.1	0.0568083	77.1	0.0738885	77.1	0.0629348	77.1	0.0634027	77.1	0.0541999	77.1	0.046309	79.1	0.0511608
	69.65	0.0754882	69.65	0.0970436	69.65	0.112012	69.65	0.0967985	77.15	0.0574691	77.15	0.0734381	77.15	0.0634573	77.15	0.0619307	77.15	0.0537262	77.15	0.0475899	79.15	0.0536569
	69.7	0.0755796	69.7	0.0987813	69.7	0.109533	69.7	0.0965903	77.2	0.0580459	77.2	0.0721056	77.2	0.0622388	77.2	0.0637665	77.2	0.0552319	77.2	0.0485878	79.2	0.051161
	69.75	0.0758216	69.75	0.0966301	69.75	0.110701	69.75	0.096999	77.25	0.0580055	77.25	0.0747087	77.25	0.0627908	77.25	0.0629386	77.25	0.0550738	77.25	0.0464731	79.25	0.0533262
	69.8	0.0757192	69.8	0.0976405	69.8	0.111838	69.8	0.0988176	77.3	0.0569274	77.3	0.0738511	77.3	0.0633133	77.3	0.0622862	77.3	0.0560345	77.3	0.0480087	79.3	0.0530918
	69.85	0.0758752	69.85	0.0976996	69.85	0.110585	69.85	0.0958485	77.35	0.0586541	77.35	0.0749953	77.35	0.062744	77.35	0.0619851	77.35	0.0551878	77.35	0.0484973	79.35	0.0544847
	69.9	0.0763109	69.9	0.0964716	69.9	0.110779	69.9	0.0963159	77.4	0.0596796	77.4	0.074511	77.4	0.0634435	77.4	0.0619182	77.4	0.0551157	77.4	0.0474579	79.4	0.0528163
	69.95	0.0751324	69.95	0.0973141	69.95	0.111318	69.95	0.0964309	77.45	0.058377	77.45	0.0740267	77.45	0.0637594	77.45	0.0634028	77.45	0.0552445	77.45	0.0480313	79.45	0.0529129
	70	0.0756327	70	0.0970934	70	0.110128	70	0.097897	77.5	0.0591782	77.5	0.0731692	77.5	0.0632492	77.5	0.0634823	77.5	0.0545413	77.5	0.0482935	79.5	0.0537542
	70.05	0.0760684	70.05	0.0955298	70.05	0.110511	70.05	0.0971308	77.55	0.0594744	77.55	0.0762473	77.55	0.0639192	77.55	0.0635032	77.55	0.0553298	77.55	0.0469995	79.55	0.0540439
	70.1	0.0768055	70.1	0.0972675	70.1	0.113251	70.1	0.097892	77.6	0.0594901	77.6	0.0746094	77.6	0.0639991	77.6	0.0629972	77.6	0.0551717	77.6	0.0490443	79.6	0.0543612
	70.15	0.0756916	70.15	0.0966551	70.15	0.109954	70.15	0.0952753	77.65	0.0598705	77.65	0.0758554	77.65	0.0626331	77.65	0.0621107	77.65	0.0555299	77.65	0.0485991	79.65	0.0543199
	70.2	0.0762564	70.2	0.096994	70.2	0.109519	70.2	0.0960071	77.7	0.0596619	77.7	0.0753371	77.7	0.064749	77.7	0.0629513	77.7	0.0546833	77.7	0.0476163	79.7	0.0539753
	70.25	0.0766921	70.25	0.0961857	70.25	0.109618	70.25	0.0970326	77.75	0.0599862	77.75	0.0761421	77.75	0.0639731	77.75	0.0627965	77.75	0.056189	77.75	0.0479917	79.75	0.055837
	70.3	0.0762024	70.3	0.0967764	70.3	0.110315	70.3	0.0964426	77.8	0.0621897	77.8	0.0747078	77.8	0.0649972	77.8	0.0624076	77.8	0.0551989	77.8	0.0482256	79.8	0.0543892
	70.35	0.0773699	70.35	0.0977028	70.35	0.110729	70.35	0.0974388	77.85	0.0620091	77.85	0.0755127	77.85	0.0645755	77.85	0.0638337	77.85	0.0558154	77.85	0.0481483	79.85	0.054017
	70.4	0.0771169	70.4	0.0974821	70.4	0.110451	70.4	0.0982881	77.9	0.06382	77.9	0.0781158	77.9	0.0649209	77.9	0.0654061	77.9	0.0554277	77.9	0.049316	79.9	0.0554098
	70.45	0.0760245	70.45	0.0974852	70.45	0.111587	70.45	0.097845	77.95	0.0630504	77.95	0.0748833	77.95	0.0645287	77.95	0.0639633	77.95	0.056331	77.95	0.049946	79.95	0.0568303
	70.5	0.0765033	70.5	0.0976282	70.5	0.110838	70.5	0.0963738	78	0.0641039	78	0.0777239	78	0.0651102	78	0.0634281	78	0.0560294	78	0.0491613	80	0.054886
	70.55	0.0768529	70.55	0.098135	70.55	0.111031	70.55	0.0976343	78.05	0.0632221	78.05	0.078461	78.05	0.066931	78.05	0.0654396	78.05	0.0554983	78.05	0.0474145	80.05	0.0568305
	70.6	0.0762125	70.6	0.096991	70.6	0.110219	70.6	0.0979843	78.1	0.0655939	78.1	0.0778409	78.1	0.0647978	78.1	0.0642896	78.1	0.0571475	78.1	0.0480445	80.1	0.0560998
	70.65	0.0768419	70.65	0.0985609	70.65	0.110915	70.65	0.0961607	78.15	0.0664231	78.15	0.0779673	78.15	0.0648482	78.15	0.0642812	78.15	0.0544935	78.15	0.0487595	80.15	0.0550656
	70.7	0.0765889	70.7	0.097333	70.7	0.112744	70.7	0.098038	78.2	0.0661583	78.2	0.0782973	78.2	0.0671411	78.2	0.0640387	78.2	0.0565444	78.2	0.0499272	80.2	0.0578099
	70.75	0.0766803	70.75	0.0978397	70.75	0.111805	70.75	0.0973893	78.25	0.0694277	78.25	0.0788647	78.25	0.0668374	78.25	0.0661673	78.25	0.0557551	78.25	0.048916	80.25	0.0565
	70.8	0.077611	70.8	0.0971154	70.8	0.109924	70.8	0.0979742	78.3	0.0673398	78.3	0.0791607	78.3	0.0673893	78.3	0.0643147	78.3	0.0580641	78.3	0.0496593	80.3	0.0581135
	70.85	0.0764325	70.85	0.0986014	70.85	0.112035	70.85	0.0966205	78.35	0.0708616	78.35	0.0785067	78.35	0.0662889	78.35	0.0648918	78.35	0.0569306	78.35	0.0500064	80.35	0.0585136
	70.9	0.0767822	70.9	0.0975133	70.9	0.109745	70.9	0.0974698	78.4	0.0703164	78.4	0.0810081	78.4	0.0665754	78.4	0.0667862	78.4	0.0581782	78.4	0.0503252	80.4	0.0580862
	70.95	0.0773901	70.95	0.0986915	70.95	0.110599	70.95	0.0973498	78.45	0.0727163	78.45	0.0801505	78.45	0.0668618	78.45	0.0655484	78.45	0.05627	78.45	0.0480973	80.45	0.0586241
	71	0.077094	71	0.0986667	71	0.112207	71	0.0989628	78.5	0.0724515	78.5	0.0814983	78.5	0.0672367	78.5	0.0657742	78.5	0.0577184	78.5	0.048784	80.5	0.059493
	71.05	0.0777019	71.05	0.0981102	71.05	0.111646	71.05	0.0984903	78.55	0.0742904	78.55	0.08193	78.55	0.066874	78.55	0.0660001	78.55	0.0574168	78.55	0.050461	80.55	0.06061
	71.1	0.077083	71.1	0.097274	71.1	0.111839	71.1	0.0960205	78.6	0.0775598	78.6	0.0817511	78.6	0.0676915	78.6	0.0657576	78.6	0.0574308	78.6	0.0500724	80.6	0.060293
	71.15	0.0762059	71.15	0.0989838	71.15	0.111719	71.15	0.0982503	78.65	0.0791463	78.65	0.0826238	78.65	0.0696894	78.65	0.0667445	78.65	0.0573874	78.65	0.0481275	80.65	0.0602517
	71.2	0.0769429	71.2	0.0984553	71.2	0.112981	71.2	0.0990702	78.7	0.0806205	78.7	0.0833948	78.7	0.0679398	78.7	0.0663263	78.7	0.058176	78.7	0.0507666	80.7	0.0606242
	71.25	0.0770343	71.25	0.0984864	71.25	0.112326	71.25	0.0984215	78.75	0.0828801	78.75	0.0844033	78.75	0.0697016	78.75	0.0667863	78.75	0.0583334	78.75	0.0500102	80.75	0.0611069
	71.3	0.0776637	71.3	0.0975943	71.3	0.111576	71.3	0.0981253	78.8	0.0838215	78.8	0.0864297	78.8	0.0690733	78.8	0.0668951	78.8	0.059667	78.8	0.0499611	80.8	0.0618931
	71.35	0.0764422	71.35	0.0978772	71.35	0.111927	71.35	0.0977115	78.85	0.0866421	78.85	0.0875399	78.85	0.0709236	78.85	0.0674136	78.85	0.059222	78.85	0.0490349	80.85	0.0629274
	71.4	0.0774805	71.4	0.0980202	71.4	0.112875	71.4	0.0977971	78.9	0.0912578	78.9	0.0852574	78.9	0.0724198	78.9	0.0681371	78.9	0.0584327	78.9	0.0515042	80.9	0.0631619
	71.45	0.0777441	71.45	0.0981632	71.45	0.111528	71.45	0.0970309	78.95	0.0947515	78.95	0.086707	78.95	0.0727062	78.95	0.0685386	78.95	0.0587049	78.95	0.0512288	80.95	0.0644445
	71.5	0.0775987	71.5	0.0990336	71.5	0.11279	71.5	0.0985852	79	0.096927	79	0.0905654	79	0.0724025	79	0.0694962	79	0.0583173	79	0.049482	81	0.065341
	71.55	0.0781851	71.55	0.0999321	71.55	0.112072	71.55	0.0986414	79.05	0.102468	79.05	0.0915061	79.05	0.0742233	79.05	0.0705124	79.05	0.0596509	79.05	0.0497159	81.05	0.0669821
	71.6	0.0779321	71.6	0.0983964	71.6	0.112454	71.6	0.0970527	79.1	0.104195	79.1	0.0904789	79.1	0.0737721	79.1	0.0686892	79.1	0.0593206	79.1	0.0518739	81.1	0.066334
	71.65	0.0782602	71.65	0.0977	71.65	0.11139	71.65	0.0992238	79.15	0.110942	79.15	0.0914535	79.15	0.0745896	79.15	0.0709348	79.15	0.0595641	79.15	0.0522776	81.15	0.0687198
	71.7	0.0781148	71.7	0.0986265	71.7	0.112967	71.7	0.097782	79.2	0.114773	79.2	0.0942262	79.2	0.0747875	79.2	0.0691409	79.2	0.0606396	79.2	0.0510967	81.2	0.0689543
	71.75	0.0779048	71.75	0.0994969	71.75	0.111368	71.75	0.0976033	79.25	0.121015	79.25	0.0951329	79.25	0.0748379	79.25	0.0715914	79.25	0.0601658	79.25	0.0513589	81.25	0.0728018
	71.8	0.0784051	71.8	0.0983529	71.8	0.112631	71.8	0.0983938	79.3	0.129558	79.3	0.0965485	79.3	0.0749178	79.3	0.0718173	79.3	0.0610118	79.3	0.0524134	81.3	0.0737534
	71.85	0.0774204	71.85	0.099671	71.85	0.112699	71.85	0.0990375	79.35	0.133079	79.35	0.0990159	79.35	0.0769746	79.35	0.0711942	79.35	0.0603086	79.35	0.051657	81.35	0.0750912
	71.9	0.0776624	71.9	0.0978835	71.9	0.112232	71.9	0.0973607	79.4	0.13848	79.4	0.0999226	79.4	0.0789429	79.4	0.0732349	79.4	0.0610971	79.4	0.0527115	81.4	0.0766495
	71.95	0.078012	71.95	0.0993695	71.95	0.112331	71.95	0.0997668	79.45	0.146827	79.45	0.105851	79.45	0.0787572	79.45	0.0727289	79.45	0.0622299	79.45	0.0520965	81.45	0.0801385
	72	0.0779742	72	0.0985333	72	0.112147	72	0.0985893	79.5	0.149984	79.5	0.107164	79.5	0.0810207	79.5	0.0724279	79.5	0.0620718	79.5	0.0518777	81.5	0.0829931
	72.05	0.0778288	72.05	0.0995996	72.05	0.113441	72.05	0.09797	79.55	0.151851	79.55	0.109123	79.55	0.0802743	79.55	0.0748492	79.55	0.0637497	79.55	0.0526775	81.55	0.0850755
	72.1	0.0784583	72.1	0.100414	72.1	0.114264	72.1	0.0995242	79.6	0.155204	79.6	0.111556	79.6	0.0837475	79.6	0.0765972	79.6	0.0653415	79.6	0.0516947	81.6	0.0865787
	72.15	0.0785281	72.15	0.098039	72.15	0.114049	72.15	0.099228	79.65	0.155388	79.65	0.116908	79.65	0.0850372	79.65	0.076179	79.65	0.0637203	79.65	0.0538528	81.65	0.0909502
	72.2	0.0778662	72.2	0.0987976	72.2	0.113802	72.2	0.0995486	79.7	0.156217	79.7	0.118154	79.7	0.0870645	79.7	0.0777221	79.7	0.0640785	79.7	0.053549	81.7	0.0959284
	72.25	0.0781297	72.25	0.101095	72.25	0.113021	72.25	0.0993698	79.75	0.153849	79.75	0.122691	79.75	0.0877936	79.75	0.0775089	79.75	0.0644941	79.75	0.0544055	81.75	0.0992243
	72.3	0.0780274	72.3	0.099783	72.3	0.112994	72.3	0.0997785	79.8	0.153753	79.8	0.125395	79.8	0.0914438	79.8	0.0805156	79.8	0.0645655	79.8	0.0529416	81.8	0.10423
	72.35	0.0785922	72.35	0.0985551	72.35	0.112999	72.35	0.100187	79.85	0.147542	79.85	0.130916	79.85	0.0938547	79.85	0.0817367	79.85	0.0663581	79.85	0.0543357	81.85	0.107223
	72.4	0.0792001	72.4	0.0994536	72.4	0.114199	72.4	0.100097	79.9	0.144528	79.9	0.137862	79.9	0.0945838	79.9	0.0830164	79.9	0.0672901	79.9	0.054796	81.9	0.110767
	72.45	0.078818	72.45	0.0988971	72.45	0.113826	72.45	0.0986548	79.95	0.1423	79.95	0.144469	79.95	0.0975258	79.95	0.0836521	79.95	0.0679926	79.95	0.0550299	81.95	0.116324
	72.5	0.077575	72.5	0.100383	72.5	0.112982	72.5	0.0991516	80	0.132723	80	0.147581	80	0.100615	80	0.0847268	80	0.0692976	80	0.054811	82	0.123178
	72.55	0.0782259	72.55	0.0992671	72.55	0.114151	72.55	0.0982973	80.05	0.125923	80.05	0.152118	80.05	0.105446	80.05	0.0866505	80.05	0.0700861	80.05	0.0568276	82.05	0.128046
	72.6	0.0786401	72.6	0.0988505	72.6	0.114187	72.6	0.0996753	80.1	0.123555	80.1	0.159742	80.1	0.108831	80.1	0.0876667	80.1	0.0732271	80.1	0.0557882	82.1	0.130542
	72.65	0.0796569	72.65	0.0995811	72.65	0.113594	72.65	0.0989384	80.15	0.117596	80.15	0.158206	80.15	0.114133	80.15	0.0898245	80.15	0.0710034	80.15	0.0572389	82.15	0.138692
	72.7	0.0784785	72.7	0.100116	72.7	0.113945	72.7	0.0991415	80.2	0.111413	80.2	0.167527	80.2	0.118108	80.2	0.0939436	80.2	0.0747469	80.2	0.0583782	82.2	0.139506
	72.75	0.0784407	72.75	0.0998951	72.75	0.114579	72.75	0.0997265	80.25	0.106296	80.25	0.167551	80.25	0.121552	80.25	0.0944622	80.25	0.0735273	80.25	0.0577633	82.25	0.142084
	72.8	0.078941	72.8	0.10043	72.8	0.113735	72.8	0.0996946	80.3	0.100843	80.3	0.171172	80.3	0.1247	80.3	0.0959175	80.3	0.0750044	80.3	0.0592139	82.3	0.145325
	72.85	0.0793336	72.85	0.100377	72.85	0.115123	72.85	0.0994277	80.35	0.0976047	80.35	0.176218	80.35	0.132452	80.35	0.10112	80.35	0.076797	80.35	0.0590517	82.35	0.149586
	72.9	0.0788009	72.9	0.100716	72.9	0.113524	72.9	0.099249	80.4	0.0941986	80.4	0.17302	80.4	0.134627	80.4	0.105414	80.4	0.0794216	80.4	0.0603892	82.4	0.148442
	72.95	0.080076	72.95	0.101027	72.95	0.115479	72.95	0.100363	80.45	0.0908205	80.45	0.175216	80.45	0.138513	80.45	0.109124	80.45	0.0805544	80.45	0.0615002	82.45	0.14636
	73	0.0791773	73	0.10103	73	0.114729	73	0.100096	80.5	0.0896021	80.5	0.170083	80.5	0.143285	80.5	0.112072	80.5	0.0811135	80.5	0.0600081	82.5	0.144415
	73.05	0.0797206	73.05	0.100753	73.05	0.114388	73.05	0.100387	80.55	0.0854667	80.55	0.169192	80.55	0.146817	80.55	0.116572	80.55	0.0832791	80.55	0.0612607	82.55	0.142885
	73.1	0.0791878	73.1	0.100225	73.1	0.114644	73.1	0.101031	80.6	0.0833788	80.6	0.168945	80.6	0.149553	80.6	0.11791	80.6	0.0861332	80.6	0.0627962	82.6	0.140968
	73.15	0.0797527	73.15	0.1002	73.15	0.114366	73.15	0.0994713	80.65	0.0815714	80.65	0.16008	80.65	0.152465	80.65	0.124049	80.65	0.0884135	80.65	0.0661993	82.65	0.134804
	73.2	0.0793705	73.2	0.101546	73.2	0.112516	73.2	0.100056	80.7	0.0795957	80.7	0.158069	80.7	0.155437	80.7	0.128314	80.7	0.0898332	80.7	0.0652731	82.7	0.127565
	73.25	0.0793758	73.25	0.101353	73.25	0.115917	73.25	0.101023	80.75	0.0784615	80.75	0.154735	80.75	0.156756	80.75	0.13217	80.75	0.0927734	80.75	0.0673745	82.75	0.125648
	73.3	0.0799407	73.3	0.101888	73.3	0.115104	73.3	0.101079	80.8	0.0768785	80.8	0.154149	80.8	0.157278	80.8	0.136348	80.8	0.0973488	80.8	0.0691647	82.8	0.121635
	73.35	0.0792572	73.35	0.0999325	73.35	0.115895	73.35	0.100519	80.85	0.0753796	80.85	0.148304	80.85	0.152519	80.85	0.146204	80.85	0.101896	80.85	0.0691723	82.85	0.116602
	73.4	0.0804247	73.4	0.100635	73.4	0.114013	73.4	0.100781	80.9	0.0768258	80.9	0.141543	80.9	0.153219	80.9	0.143181	80.9	0.105582	80.9	0.0712171	82.9	0.111128
	73.45	0.0804515	73.45	0.102401	73.45	0.11361	73.45	0.0994856	80.95	0.0747941	80.95	0.136614	80.95	0.151558	80.95	0.146627	80.95	0.107919	80.95	0.0741392	82.95	0.108576
	73.5	0.0801124	73.5	0.101928	73.5	0.114275	73.5	0.10057	81	0.0733793	81	0.13501	81	0.150398	81	0.150248	81	0.111175	81	0.0766368	83	0.100261
	73.55	0.0806127	73.55	0.101064	73.55	0.114814	73.55	0.100332	81.05	0.0714037	81.05	0.12998	81.05	0.145049	81.05	0.153021	81.05	0.117013	81.05	0.0791344	83.05	0.0970759
	73.6	0.080618	73.6	0.101319	73.6	0.115228	73.6	0.100829	81.1	0.0704658	81.1	0.125696	81.1	0.140702	81.1	0.155003	81.1	0.118404	81.1	0.0821979	83.1	0.0943043
	73.65	0.0804941	73.65	0.101406	73.65	0.115799	73.65	0.10115	81.15	0.0679011	81.15	0.122904	81.15	0.133907	81.15	0.155287	81.15	0.124614	81.15	0.0859122	83.15	0.0875887
	73.7	0.0805639	73.7	0.102305	73.7	0.116401	73.7	0.100677	81.2	0.0701607	81.2	0.119468	81.2	0.131833	81.2	0.155425	81.2	0.129706	81.2	0.0877873	83.2	0.0881818
	73.75	0.0801387	73.75	0.101161	73.75	0.117003	73.75	0.100469	81.25	0.067624	81.25	0.11593	81.25	0.125421	81.25	0.153807	81.25	0.131298	81.25	0.0907377	83.25	0.0825418
	73.8	0.0797566	73.8	0.102087	73.8	0.115719	73.8	0.100966	81.3	0.0686215	81.3	0.110968	81.3	0.123052	81.3	0.148266	81.3	0.138599	81.3	0.0936314	83.3	0.0822524
	73.85	0.0810102	73.85	0.10181	73.85	0.116133	73.85	0.101081	81.35	0.0677958	81.35	0.109533	81.35	0.119385	81.35	0.146882	81.35	0.138527	81.35	0.0973175	83.35	0.0792325
	73.9	0.0811661	73.9	0.103128	73.9	0.115666	73.9	0.100902	81.4	0.0671103	81.4	0.105962	81.4	0.114448	81.4	0.143273	81.4	0.140721	81.4	0.1014	83.4	0.0782259
	73.95	0.081774	73.95	0.102852	73.95	0.115482	73.95	0.100048	81.45	0.0663968	81.45	0.104595	81.45	0.113082	81.45	0.139079	81.45	0.141137	81.45	0.105595	83.45	0.0739098
	74	0.0814134	74	0.101456	74	0.115424	74	0.101015	81.5	0.0663284	81.5	0.104586	81.5	0.109887	81.5	0.136201	81.5	0.143359	81.5	0.110979	83.5	0.0740616
	74.05	0.0815909	74.05	0.102438	74.05	0.116718	74.05	0.101746	81.55	0.0671856	81.55	0.100607	81.55	0.104921	81.55	0.131246	81.55	0.14366	81.55	0.114523	83.55	0.0726138
	74.1	0.0803048	74.1	0.102553	74.1	0.117478	74.1	0.101568	81.6	0.0662758	81.6	0.10243	81.6	0.103083	81.6	0.124973	81.6	0.145539	81.6	0.119596	83.6	0.070835
	74.15	0.0809772	74.15	0.104991	74.15	0.116916	74.15	0.102388	81.65	0.0670769	81.65	0.0985865	81.65	0.100242	81.65	0.119667	81.65	0.141938	81.65	0.124074	83.65	0.0686701
	74.2	0.0807458	74.2	0.103763	74.2	0.116481	74.2	0.100887	81.7	0.0677938	81.7	0.0980343	81.7	0.0975772	81.7	0.119892	81.7	0.139112	81.7	0.126657	83.7	0.0684358
	74.25	0.0816335	74.25	0.103486	74.25	0.117083	74.25	0.102383	81.75	0.0659584	81.75	0.0940893	81.75	0.0949425	81.75	0.115054	81.75	0.136745	81.75	0.127655	83.75	0.06685
	74.3	0.0823274	74.3	0.103909	74.3	0.116617	74.3	0.102938	81.8	0.0665632	81.8	0.0939443	81.8	0.0954059	81.8	0.109718	81.8	0.136903	81.8	0.135132	83.8	0.0649333
	74.35	0.0814933	74.35	0.103101	74.35	0.118036	74.35	0.102172	81.85	0.0668875	81.85	0.0938671	81.85	0.0918564	81.85	0.107836	81.85	0.13115	81.85	0.137998	83.85	0.066602
	74.4	0.0825102	74.4	0.103859	74.4	0.117727	74.4	0.102316	81.9	0.0674361	81.9	0.0925346	81.9	0.0893692	81.9	0.102325	81.9	0.127119	81.9	0.138203	83.9	0.0641613
	74.45	0.0812671	74.45	0.103219	74.45	0.117103	74.45	0.102461	81.95	0.0665543	81.95	0.0924235	81.95	0.0853476	81.95	0.101848	81.95	0.12719	81.95	0.139852	83.95	0.0634857
	74.5	0.08138	74.5	0.104341	74.5	0.117674	74.5	0.103281	82	0.0662335	82	0.0920409	82	0.0856635	82	0.0983268	82	0.119258	82	0.139294	84	0.0628101
	74.55	0.0817296	74.55	0.104204	74.55	0.116641	74.55	0.103425	82.05	0.065548	82.05	0.0892495	82.05	0.0825861	82.05	0.0961522	82.05	0.115256	82.05	0.137519	84.05	0.0622724
	74.6	0.0815627	74.6	0.103956	74.6	0.118155	74.6	0.102629	82.1	0.0654236	82.1	0.0903259	82.1	0.082725	82.1	0.0964952	82.1	0.112142	82.1	0.138771	84.1	0.0613762
	74.65	0.0829454	74.65	0.104127	74.65	0.118192	74.65	0.101481	82.15	0.0652991	82.15	0.0913004	82.15	0.0822737	82.15	0.094145	82.15	0.107394	82.15	0.136119	84.15	0.0620244
	74.7	0.0827355	74.7	0.104409	74.7	0.120397	74.7	0.102448	82.2	0.0663807	82.2	0.0879323	82.2	0.0814389	82.2	0.0897164	82.2	0.10431	82.2	0.133665	84.2	0.0613488
	74.75	0.0826116	74.75	0.10514	74.75	0.11861	74.75	0.104413	82.25	0.0651623	82.25	0.0876176	82.25	0.0802499	82.25	0.088625	82.25	0.0984715	82.25	0.129032	84.25	0.06128
	74.8	0.0825954	74.8	0.104751	74.8	0.118615	74.8	0.101679	82.3	0.0663	82.3	0.0870993	82.3	0.0794446	82.3	0.0863334	82.3	0.100035	82.3	0.1257	84.3	0.0603562
	74.85	0.0827082	74.85	0.104055	74.85	0.118085	74.85	0.101647	82.35	0.0653621	82.35	0.0873614	82.35	0.079672	82.35	0.0845101	82.35	0.0932209	82.35	0.122652	84.35	0.062411
	74.9	0.0825844	74.9	0.103555	74.9	0.119002	74.9	0.103407	82.4	0.0670046	82.4	0.0853164	82.4	0.0781585	82.4	0.084531	82.4	0.0928619	82.4	0.118443	84.4	0.0604116
	74.95	0.0826327	74.95	0.105936	74.95	0.117906	74.95	0.103287	82.45	0.0659545	82.45	0.0867999	82.45	0.0764089	82.45	0.0836738	82.45	0.0880563	82.45	0.114772	84.45	0.0591292
	75	0.0830899	75	0.103589	75	0.118414	75	0.103902	82.5	0.0671483	82.5	0.0866209	82.5	0.0761937	82.5	0.0804747	82.5	0.0870375	82.5	0.110479	84.5	0.0604394
	75.05	0.0826002	75.05	0.105746	75.05	0.118922	75.05	0.103547	82.55	0.0664629	82.55	0.0847456	82.55	0.0776014	82.55	0.0807005	82.55	0.0848998	82.55	0.106214	84.55	0.0592673
	75.1	0.0824548	75.1	0.105582	75.1	0.118047	75.1	0.102516	82.6	0.0656652	82.6	0.0847362	82.6	0.0754092	82.6	0.0789065	82.6	0.0813278	82.6	0.0986662	84.6	0.05884
	75.15	0.0836008	75.15	0.105137	75.15	0.118806	75.15	0.10548	82.65	0.0663822	82.65	0.0850322	82.65	0.0752826	82.65	0.0794251	82.65	0.078559	82.65	0.0970326	84.65	0.0600949
	75.2	0.0844885	75.2	0.10514	75.2	0.118528	75.2	0.105243	82.7	0.066454	82.7	0.0849211	82.7	0.0743002	82.7	0.0777482	82.7	0.080323	82.7	0.0925128	84.7	0.0588678
	75.25	0.0825567	75.25	0.105815	75.25	0.119476	75.25	0.103272	82.75	0.0654039	82.75	0.0837243	82.75	0.0736129	82.75	0.0774179	82.75	0.0776977	82.75	0.0896907	84.75	0.0578336
	75.3	0.0835951	75.3	0.105594	75.3	0.120456	75.3	0.103975	82.8	0.0649709	82.8	0.0828668	82.8	0.0734862	82.8	0.0765899	82.8	0.0753019	82.8	0.0887079	84.8	0.0569374
	75.35	0.0839232	75.35	0.105849	75.35	0.120335	75.35	0.105499	82.85	0.0668659	82.85	0.0833324	82.85	0.0748349	82.85	0.0769913	82.85	0.0760904	82.85	0.0817263	84.85	0.0575029
	75.4	0.0839715	75.4	0.105992	75.4	0.120623	75.4	0.104234	82.9	0.0664048	82.9	0.0840017	82.9	0.0739115	82.9	0.0755779	82.9	0.0737233	82.9	0.0819036	84.9	0.0582614
	75.45	0.0846009	75.45	0.105967	75.45	0.120911	75.45	0.104907	82.95	0.0679352	82.95	0.0852816	82.95	0.0711292	82.95	0.0762721	82.95	0.0714422	82.95	0.0780346	84.95	0.0582202
	75.5	0.083487	75.5	0.10611	75.5	0.12013	75.5	0.105316	83	0.0678949	83	0.0856454	83	0.0730385	83	0.0750636	83	0.0717144	83	0.0760897	85	0.0588132
	75.55	0.0843532	75.55	0.106589	75.55	0.119506	75.55	0.10499	83.05	0.0702386	83.05	0.0839397	83.05	0.0723217	83.05	0.0749381	83.05	0.071671	83.05	0.0741731	85.05	0.0568414
	75.6	0.0838849	75.6	0.106928	75.6	0.119636	75.6	0.105222	83.1	0.0686276	83.1	0.0838286	83.1	0.0726081	83.1	0.0753981	83.1	0.0698776	83.1	0.0715774	85.1	0.0589514
	75.65	0.0845574	75.65	0.107183	75.65	0.120301	75.65	0.105837	83.15	0.0693165	83.15	0.0844978	83.15	0.0722749	83.15	0.0731651	83.15	0.0688875	83.15	0.0687271	85.15	0.0583033
	75.7	0.0851653	75.7	0.107941	75.7	0.120055	75.7	0.104013	83.2	0.0707346	83.2	0.0860831	83.2	0.0722662	83.2	0.0738007	83.2	0.0678687	83.2	0.0697816	85.2	0.0577105
	75.75	0.084568	75.75	0.10772	75.75	0.121412	75.75	0.105802	83.25	0.071115	83.25	0.0859041	83.25	0.0721986	83.25	0.0735582	83.25	0.0674237	83.25	0.0690817	85.25	0.0597929
	75.8	0.0857785	75.8	0.107975	75.8	0.120473	75.8	0.105594	83.3	0.0736551	83.3	0.0850805	83.3	0.0732817	83.3	0.0729644	83.3	0.0670648	83.3	0.0663445	85.3	0.0580141
	75.85	0.0853963	75.85	0.108342	75.85	0.120321	75.85	0.104505	83.35	0.0730258	83.35	0.0847319	83.35	0.0724763	83.35	0.0718437	83.35	0.0663615	83.35	0.0651353	85.35	0.0583038
	75.9	0.0861764	75.9	0.108765	75.9	0.123093	75.9	0.105384	83.4	0.0736866	83.4	0.0857743	83.4	0.0703432	83.4	0.0735039	83.4	0.0661747	83.4	0.0641808	85.4	0.0588693
	75.95	0.0848043	75.95	0.109188	75.95	0.121871	75.95	0.105205	83.45	0.0770401	83.45	0.0868507	83.45	0.0737574	83.45	0.0730272	83.45	0.0669059	83.45	0.0623774	85.45	0.0588832
	76	0.0864883	76	0.107428	76	0.122411	76	0.106583	83.5	0.0775888	83.5	0.0875538	83.5	0.0719193	83.5	0.0726968	83.5	0.0664035	83.5	0.0618756	85.5	0.0585937
	76.05	0.0877634	76.05	0.109166	76.05	0.121095	76.05	0.105993	83.55	0.0792314	83.55	0.0869677	83.55	0.0737991	83.55	0.0726299	83.55	0.0660158	83.55	0.0614021	85.55	0.0597384
	76.1	0.0860253	76.1	0.109673	76.1	0.123647	76.1	0.105374	83.6	0.0815471	83.6	0.0883833	83.6	0.0717544	83.6	0.0718312	83.6	0.0647962	83.6	0.060674	85.6	0.0594765
	76.15	0.0876017	76.15	0.109592	76.15	0.122268	76.15	0.106311	83.65	0.0805811	83.65	0.0877972	83.65	0.0734572	83.65	0.0707983	83.65	0.0659577	83.65	0.0607947	85.65	0.0583872
	76.2	0.0877792	76.2	0.110015	76.2	0.123688	76.2	0.107395	83.7	0.0845237	83.7	0.0890771	83.7	0.0743633	83.7	0.0713461	83.7	0.0650824	83.7	0.059727	85.7	0.0593939
	76.25	0.0890973	76.25	0.111277	76.25	0.122592	76.25	0.109038	83.75	0.0831931	83.75	0.0890678	83.75	0.0724957	83.75	0.0718647	83.75	0.064121	83.75	0.0589422	85.75	0.0602352
	76.3	0.087596	76.3	0.111924	76.3	0.12222	76.3	0.106744	83.8	0.083265	83.8	0.0882781	83.8	0.0732837	83.8	0.0727345	83.8	0.0649095	83.8	0.0592611	85.8	0.0602216
	76.35	0.0881178	76.35	0.109828	76.35	0.123671	76.35	0.107593	83.85	0.0844587	83.85	0.0887777	83.85	0.0733931	83.85	0.0726384	83.85	0.0633744	83.85	0.059212	85.85	0.0612835
	76.4	0.0903615	76.4	0.112657	76.4	0.125248	76.4	0.108325	83.9	0.0832965	83.9	0.090363	83.9	0.0738566	83.9	0.0716055	83.9	0.0638187	83.9	0.0589649	85.9	0.0602769
	76.45	0.0902806	76.45	0.111821	76.45	0.122958	76.45	0.10797	83.95	0.0826951	83.95	0.0908626	83.95	0.0734643	83.95	0.0720362	83.95	0.0637179	83.95	0.0593403	85.95	0.0610631
	76.5	0.0903074	76.5	0.112943	76.5	0.124378	76.5	0.109289	84	0.0824024	84	0.0915657	84	0.0733967	84	0.0724084	84	0.065195	84	0.0574803	86	0.0618492
	76.55	0.0922928	76.55	0.113786	76.55	0.125703	76.55	0.108406	84.05	0.0802864	84.05	0.094067	84.05	0.0742732	84.05	0.072927	84.05	0.0624836	84.05	0.0581103	86.05	0.0641246
	76.6	0.0919322	76.6	0.115244	76.6	0.125016	76.6	0.108667	84.1	0.0799937	84.1	0.0960933	84.1	0.0750318	84.1	0.0730357	84.1	0.0628418	84.1	0.056024	86.1	0.0628974
	76.65	0.0924324	76.65	0.114883	76.65	0.124581	76.65	0.108724	84.15	0.0784948	84.15	0.0955412	84.15	0.0753182	84.15	0.0729103	84.15	0.064032	84.15	0.056937	86.15	0.0637939
	76.7	0.09558	76.7	0.116341	76.7	0.125403	76.7	0.110219	84.2	0.0774167	84.2	0.0973639	84.2	0.0771685	84.2	0.0742485	84.2	0.0652222	84.2	0.0554448	86.2	0.0646628
	76.75	0.0965107	76.75	0.114917	76.75	0.12544	76.75	0.108631	84.25	0.0757776	84.25	0.0986099	84.25	0.075655	84.25	0.0747378	84.25	0.0632854	84.25	0.0565276	86.25	0.0656971
	76.8	0.0971402	76.8	0.117271	76.8	0.127803	76.8	0.10995	84.3	0.0723153	84.3	0.099822	84.3	0.078184	84.3	0.0742318	84.3	0.0626969	84.3	0.0582047	86.3	0.0682759
	76.85	0.0989318	76.85	0.119764	76.85	0.126896	76.85	0.108596	84.35	0.0712372	84.35	0.0994055	84.35	0.0796507	84.35	0.0740185	84.35	0.0624527	84.35	0.0565427	86.35	0.0677658
	76.9	0.0998626	76.9	0.12069	76.9	0.127152	76.9	0.111413	84.4	0.0707481	84.4	0.0999051	84.4	0.0783437	84.4	0.0755909	84.4	0.0651347	84.4	0.0566635	86.4	0.0691311
	76.95	0.10301	76.95	0.118959	76.95	0.127314	76.95	0.110853	84.45	0.0697541	84.45	0.101931	84.45	0.0805776	84.45	0.0737091	84.45	0.0637143	84.45	0.0553128	86.45	0.0703034
	77	0.10831	77	0.122263	77	0.128702	77	0.110792	84.5	0.0678064	84.5	0.102465	84.5	0.080864	84.5	0.0743448	84.5	0.0662241	84.5	0.0542451	86.5	0.0716687
	77.05	0.109391	77.05	0.123749	77.05	0.128393	77.05	0.112111	84.55	0.0679905	84.55	0.103473	84.55	0.081357	84.55	0.0752732	84.55	0.0637136	84.55	0.0567144	86.55	0.074937
	77.1	0.113658	77.1	0.124843	77.1	0.129404	77.1	0.110346	84.6	0.0654258	84.6	0.102107	84.6	0.083827	84.6	0.0743281	84.6	0.0632112	84.6	0.0562692	86.6	0.0745096
	77.15	0.119797	77.15	0.12605	77.15	0.131138	77.15	0.112282	84.65	0.0649367	84.65	0.104676	84.65	0.0860904	84.65	0.076603	84.65	0.0641432	84.65	0.0546073	86.65	0.0746063
	77.2	0.12697	77.2	0.128795	77.2	0.130483	77.2	0.113219	84.7	0.0656256	84.7	0.104701	84.7	0.0867309	84.7	0.0782047	84.7	0.0639563	84.7	0.0548412	86.7	0.0769093
	77.25	0.134658	77.25	0.129553	77.25	0.132783	77.25	0.113716	84.75	0.0641548	84.75	0.102147	84.75	0.0849518	84.75	0.0797185	84.75	0.0641424	84.75	0.0550468	86.75	0.0781643
	77.3	0.145898	77.3	0.132438	77.3	0.133511	77.3	0.113126	84.8	0.064479	84.8	0.102579	84.8	0.0871857	84.8	0.0793003	84.8	0.0653326	84.8	0.0550544	86.8	0.0811844
	77.35	0.158258	77.35	0.13398	77.35	0.135277	77.35	0.115885	84.85	0.0643545	84.85	0.100567	84.85	0.0888884	84.85	0.0792042	84.85	0.0660925	84.85	0.0558259	86.85	0.0806742
	77.4	0.171413	77.4	0.13541	77.4	0.134307	77.4	0.114208	84.9	0.0625191	84.9	0.100524	84.9	0.0878766	84.9	0.0820646	84.9	0.065045	84.9	0.0558051	86.9	0.0831979
	77.45	0.184526	77.45	0.143051	77.45	0.134689	77.45	0.114029	84.95	0.062619	84.95	0.099972	84.95	0.0897269	84.95	0.0801535	84.95	0.065891	84.95	0.0552185	86.95	0.079985
	77.5	0.196734	77.5	0.144201	77.5	0.137083	77.5	0.115642	85	0.0630274	85	0.0983342	85	0.0894822	85	0.0838921	85	0.0658189	85	0.0549431	87	0.0825638
	77.55	0.199172	77.55	0.149297	77.55	0.138723	77.55	0.117108	85.05	0.062931	85.05	0.0967642	85.05	0.0895325	85.05	0.0835617	85.05	0.0676115	85.05	0.0552902	87.05	0.0789096
	77.6	0.205526	77.6	0.153832	77.6	0.140678	77.6	0.118046	85.1	0.0617126	85.1	0.0946852	85.1	0.0890518	85.1	0.0862172	85.1	0.0674534	85.1	0.0559485	87.1	0.079806
	77.65	0.21089	77.65	0.161669	77.65	0.142129	77.65	0.118572	85.15	0.0607186	85.15	0.0949812	85.15	0.0896628	85.15	0.0863845	85.15	0.066951	85.15	0.0560126	87.15	0.0773377
	77.7	0.204073	77.7	0.165421	77.7	0.142951	77.7	0.119979	85.2	0.0606502	85.2	0.0919523	85.2	0.0887689	85.2	0.0871372	85.2	0.0693174	85.2	0.0565578	87.2	0.0753935
	77.75	0.202895	77.75	0.172839	77.75	0.143836	77.75	0.119037	85.25	0.0615355	85.25	0.0914341	85.25	0.0882291	85.25	0.0888267	85.25	0.0709379	85.25	0.0572728	87.25	0.0755453
	77.8	0.189814	77.8	0.179109	77.8	0.146011	77.8	0.120826	85.3	0.0604012	85.3	0.0897284	85.3	0.0887811	85.3	0.0896087	85.3	0.0694888	85.3	0.0567144	87.3	0.0721944
	77.85	0.175722	77.85	0.18412	77.85	0.146613	77.85	0.123996	85.35	0.0602768	85.35	0.089753	85.35	0.0876512	85.35	0.0899517	85.35	0.0721995	85.35	0.0560994	87.35	0.0712982
	77.9	0.167011	77.9	0.188152	77.9	0.149825	77.9	0.123582	85.4	0.0605169	85.4	0.0877419	85.4	0.085459	85.4	0.09088	85.4	0.0731028	85.4	0.0582575	87.4	0.0696849
	77.95	0.153521	77.95	0.19487	77.95	0.156087	77.95	0.123139	85.45	0.0612339	85.45	0.0878004	85.45	0.0851553	85.45	0.0901691	85.45	0.0734036	85.45	0.0571615	87.45	0.0696712
	78	0.145262	78	0.199042	78	0.155526	78	0.125134	85.5	0.0617545	85.5	0.0879607	85.5	0.0830516	85.5	0.0909219	85.5	0.0743356	85.5	0.058697	87.5	0.0691887
	78.05	0.13541	78.05	0.204669	78.05	0.158109	78.05	0.127041	85.55	0.0601154	85.55	0.0866621	85.55	0.081125	85.55	0.0901524	85.55	0.0753537	85.55	0.0588177	87.55	0.0663619
	78.1	0.126569	78.1	0.208477	78.1	0.160503	78.1	0.129358	85.6	0.0611409	85.6	0.0851939	85.6	0.0817655	85.6	0.0912857	85.6	0.0779209	85.6	0.0593629	87.6	0.0650519
	78.15	0.118999	78.15	0.211306	78.15	0.165193	78.15	0.131471	85.65	0.0591091	85.65	0.0828775	85.65	0.0803996	85.65	0.0889356	85.65	0.077648	85.65	0.0607853	87.65	0.0635765
	78.2	0.113559	78.2	0.209518	78.2	0.168091	78.2	0.133936	85.7	0.0610602	85.7	0.0839878	85.7	0.0802139	85.7	0.0866147	85.7	0.0779776	85.7	0.0607645	87.7	0.0624872
	78.25	0.109798	78.25	0.209857	78.25	0.172906	78.25	0.134315	85.75	0.0597857	85.75	0.0831302	85.75	0.0769889	85.75	0.0872796	85.75	0.0791104	85.75	0.0611116	87.75	0.0616462
	78.3	0.106467	78.3	0.204013	78.3	0.175709	78.3	0.135899	85.8	0.0587917	85.8	0.0832566	85.8	0.0776885	85.8	0.0857783	85.8	0.0807596	85.8	0.0634111	87.8	0.0617704
	78.35	0.105116	78.35	0.200155	78.35	0.184329	78.35	0.141682	85.85	0.0600135	85.85	0.0839258	85.85	0.0751422	85.85	0.0866189	85.85	0.0798556	85.85	0.0640412	87.85	0.0618946
	78.4	0.100709	78.4	0.191848	78.4	0.186441	78.4	0.144588	85.9	0.0598891	85.9	0.081813	85.9	0.0772876	85.9	0.0838004	85.9	0.0828244	85.9	0.0649542	87.9	0.0595642
	78.45	0.0985839	78.45	0.186816	78.45	0.195092	78.45	0.143498	85.95	0.0586426	85.95	0.0824483	85.95	0.0742987	85.95	0.0829724	85.95	0.0821212	85.95	0.0670557	87.95	0.0604055
	78.5	0.0986322	78.5	0.181363	78.5	0.200505	78.5	0.147432	86	0.0604815	86	0.0826764	86	0.0749687	86	0.0824957	86	0.0827663	86	0.0692703	88	0.0592335
	78.55	0.0961409	78.55	0.176778	78.55	0.20771	78.55	0.152335	86.05	0.060357	86.05	0.0820225	86.05	0.0753142	86.05	0.0797357	86.05	0.0819771	86.05	0.067665	88.05	0.059799
	78.6	0.0959094	78.6	0.167996	78.6	0.211362	78.6	0.157649	86.1	0.0594752	86.1	0.0836417	86.1	0.0732105	86.1	0.079376	86.1	0.0813312	86.1	0.0710115	88.1	0.0590958
	78.65	0.0949892	78.65	0.164669	78.65	0.214134	78.65	0.161846	86.15	0.0597434	86.15	0.0825466	86.15	0.0722871	86.15	0.0788701	86.15	0.0812591	86.15	0.0737354	88.15	0.0596061
	78.7	0.0936601	78.7	0.158741	78.7	0.219704	78.7	0.167366	86.2	0.0598994	86.2	0.0818587	86.2	0.0713933	86.2	0.0772224	86.2	0.0800682	86.2	0.0723282	88.2	0.0585996
	78.75	0.093859	78.75	0.153232	78.75	0.219112	78.75	0.170477	86.25	0.0598871	86.25	0.0813405	86.25	0.0714141	86.25	0.0773019	86.25	0.0771847	86.25	0.0737505	88.25	0.0581998
	78.8	0.0932186	78.8	0.14778	78.8	0.223204	78.8	0.177759	86.3	0.0591456	86.3	0.0803473	86.3	0.0717301	86.3	0.0758885	86.3	0.0755921	86.3	0.0754841	88.3	0.0576069
	78.85	0.0932454	78.85	0.142859	78.85	0.224058	78.85	0.185481	86.35	0.0599467	86.35	0.0808808	86.35	0.0703936	86.35	0.0745628	86.35	0.074516	86.35	0.0750389	88.35	0.0587516
	78.9	0.0918948	78.9	0.140568	78.9	0.218686	78.9	0.187711	86.4	0.0594015	86.4	0.0814482	86.4	0.0713882	86.4	0.0741154	86.4	0.0743291	86.4	0.0765462	88.4	0.0588206
	78.95	0.0920722	78.95	0.138333	78.95	0.219917	78.95	0.194229	86.45	0.0594453	86.45	0.0810657	86.45	0.0696681	86.45	0.0742241	86.45	0.0728227	86.45	0.075337	88.45	0.0578692
	79	0.0919268	79	0.132796	79	0.213256	79	0.197164	86.5	0.0602183	86.5	0.0802081	86.5	0.0709283	86.5	0.0733083	86.5	0.0706277	86.5	0.0768442	88.5	0.0588484
	79.05	0.0912434	79.05	0.134422	79.05	0.209331	79.05	0.203771	86.55	0.0602341	86.55	0.080572	86.55	0.0706836	86.55	0.0715729	86.55	0.0725351	86.55	0.0741637	88.55	0.0574006
	79.1	0.0902156	79.1	0.130928	79.1	0.202859	79.1	0.204708	86.6	0.0588754	86.6	0.0809359	86.6	0.0707339	86.6	0.0727062	86.6	0.0681597	86.6	0.0754445	88.6	0.0578558
	79.15	0.0896612	79.15	0.130203	79.15	0.199248	79.15	0.206996	86.65	0.0606582	86.65	0.080248	86.65	0.069427	86.65	0.0730784	86.65	0.0684606	86.65	0.0727356	88.65	0.0570699
	79.2	0.0893652	79.2	0.126457	79.2	0.19265	79.2	0.212222	86.7	0.059524	86.7	0.0808493	86.7	0.0697429	86.7	0.0710209	86.7	0.0675279	86.7	0.0737335	88.7	0.0564494
	79.25	0.0908125	79.25	0.126768	79.25	0.187844	79.25	0.207696	86.75	0.0588946	86.75	0.0790418	86.75	0.0699113	86.75	0.0720664	86.75	0.067255	86.75	0.0712227	88.75	0.0575389
	79.3	0.0906241	79.3	0.125233	79.3	0.179454	79.3	0.206108	86.8	0.0593872	86.8	0.0792021	86.8	0.06946	86.8	0.070653	86.8	0.0669821	86.8	0.069957	88.8	0.0573874
	79.35	0.089876	79.35	0.124536	79.35	0.177573	79.35	0.200495	86.85	0.0598237	86.85	0.0805838	86.85	0.0696284	86.85	0.0700884	86.85	0.0663936	86.85	0.0679838	88.85	0.0570979
	79.4	0.0894293	79.4	0.123812	79.4	0.171603	79.4	0.193942	86.9	0.0593907	86.9	0.0804049	86.9	0.0684985	86.9	0.071251	86.9	0.0659199	86.9	0.0663218	88.9	0.0571394
	79.45	0.0906183	79.45	0.12278	79.45	0.168338	79.45	0.191943	86.95	0.0599954	86.95	0.0791402	86.95	0.0693751	86.95	0.0705694	86.95	0.0643274	86.95	0.0651975	88.95	0.0563259
	79.5	0.0897842	79.5	0.121076	79.5	0.165105	79.5	0.184332	87	0.0598149	87	0.0794702	87	0.0694845	87	0.0710294	87	0.0650872	87	0.0658276	89	0.0589323
	79.55	0.0895527	79.55	0.121191	79.55	0.160048	79.55	0.179572	87.05	0.059466	87.05	0.0789519	87.05	0.0697119	87.05	0.0710796	87.05	0.0634947	87.05	0.0637978	89.05	0.0567674
	79.6	0.0891491	79.6	0.120439	79.6	0.157254	79.6	0.175251	87.1	0.0609402	87.1	0.0792479	87.1	0.0691426	87.1	0.0708078	87.1	0.0629349	87.1	0.0626452	89.1	0.0579948
	79.65	0.0896924	79.65	0.120302	79.65	0.155813	79.65	0.170755	87.15	0.0590207	87.15	0.0801886	87.15	0.0696946	87.15	0.0701554	87.15	0.0634653	87.15	0.0617756	89.15	0.0578984
	79.7	0.0896546	79.7	0.118879	79.7	0.152453	79.7	0.165759	87.2	0.0588681	87.2	0.0802131	87.2	0.0683581	87.2	0.0699129	87.2	0.0626473	87.2	0.061104	89.2	0.056285
	79.75	0.0897245	79.75	0.119162	79.75	0.151075	79.75	0.161673	87.25	0.0597253	87.25	0.0792878	87.25	0.0693232	87.25	0.0681189	87.25	0.0632924	87.25	0.0585083	89.25	0.0570436
	79.8	0.0900311	79.8	0.118689	79.8	0.148124	79.8	0.155738	87.3	0.0599655	87.3	0.080432	87.3	0.06899	87.3	0.0693108	87.3	0.0622736	87.3	0.0577236	89.3	0.0573609
	79.85	0.0896489	79.85	0.117321	79.85	0.147374	79.85	0.152827	87.35	0.0577093	87.35	0.0798119	87.35	0.0684797	87.35	0.0700342	87.35	0.0617138	87.35	0.058382	89.35	0.0567129
	79.9	0.0882337	79.9	0.117268	79.9	0.145021	79.9	0.148301	87.4	0.0593519	87.4	0.0796669	87.4	0.068235	87.4	0.0697624	87.4	0.0618139	87.4	0.057003	89.4	0.0571129
	79.95	0.0895949	79.95	0.117607	79.95	0.143328	79.95	0.143305	87.45	0.059592	87.45	0.0787754	87.45	0.068846	87.45	0.0688759	87.45	0.0609672	87.45	0.0577179	89.45	0.0561063
	80	0.0891052	80	0.116883	80	0.142484	80	0.143538
	80.05	0.0887661	80.05	0.116942	80.05	0.140319	80.05	0.139776
	80.1	0.0902133	80.1	0.116805	80.1	0.139098	80.1	0.136777
	80.15	0.0895084	80.15	0.116724	80.15	0.140927	80.15	0.13463
	80.2	0.0904606	80.2	0.117371	80.2	0.138856	80.2	0.131749
	80.25	0.0905089	80.25	0.114101	80.25	0.138578	80.25	0.132041
	80.3	0.089804	80.3	0.116258	80.3	0.139212	80.3	0.130804
	80.35	0.0898308	80.35	0.116065	80.35	0.138619	80.35	0.130303
	80.4	0.0903311	80.4	0.115985	80.4	0.135543	80.4	0.127833
	80.45	0.0908959	80.45	0.115512	80.45	0.13778	80.45	0.128271
	80.5	0.0899327	80.5	0.116103	80.5	0.135553	80.5	0.127123
	80.55	0.0896581	80.55	0.116749	80.55	0.136752	80.55	0.123419
	80.6	0.0909332	80.6	0.116417	80.6	0.136034	80.6	0.122859
	80.65	0.0905942	80.65	0.116532	80.65	0.136448	80.65	0.125529
	80.7	0.0909438	80.7	0.116339	80.7	0.135887	80.7	0.121826
	80.75	0.0918315	80.75	0.116202	80.75	0.134319	80.75	0.120707
	80.8	0.0924824	80.8	0.115926	80.8	0.133192	80.8	0.120469
	80.85	0.0908735	80.85	0.115817	80.85	0.135933	80.85	0.121289
	80.9	0.0918688	80.9	0.115288	80.9	0.133768	80.9	0.121375
	80.95	0.091788	80.95	0.115208	80.95	0.13305	80.95	0.12055
	81	0.091987	81	0.116022	81	0.133118	81	0.121017
	81.05	0.0935419	81.05	0.114374	81.05	0.132777	81.05	0.120192
	81.1	0.0928154	81.1	0.116336	81.1	0.134542	81.1	0.118222
	81.15	0.0939613	81.15	0.116507	81.15	0.135333	81.15	0.118983
	81.2	0.0950212	81.2	0.116902	81.2	0.134049	81.2	0.119862
	81.25	0.0962533	81.25	0.1178	81.25	0.133079	81.25	0.11889
	81.3	0.0973346	81.3	0.116069	81.3	0.133178	81.3	0.120268
	81.35	0.0979856	81.35	0.116631	81.35	0.134818	81.35	0.118591
	81.4	0.100337	81.4	0.118117	81.4	0.133817	81.4	0.118559
	81.45	0.100902	81.45	0.118065	81.45	0.13313	81.45	0.118968
	81.5	0.104609	81.5	0.119495	81.5	0.134801	81.5	0.119553
	81.55	0.106788	81.55	0.119274	81.55	0.133612	81.55	0.118111
	81.6	0.110237	81.6	0.120928	81.6	0.13456	81.6	0.117991
	81.65	0.113105	81.65	0.121518	81.65	0.133464	81.65	0.117372
	81.7	0.113971	81.7	0.12071	81.7	0.134884	81.7	0.118221
	81.75	0.113739	81.75	0.120601	81.75	0.136209	81.75	0.119217
	81.8	0.113443	81.8	0.121472	81.8	0.135019	81.8	0.118715
	81.85	0.114525	81.85	0.123489	81.85	0.135433	81.85	0.117332
	81.9	0.112012	81.9	0.125843	81.9	0.136475	81.9	0.119768
	81.95	0.109327	81.95	0.126126	81.95	0.136449	81.95	0.117915
	82	0.107739	82	0.127695	82	0.136611	82	0.118206
	82.05	0.104731	82.05	0.130077	82.05	0.136584	82.05	0.119085
	82.1	0.103596	82.1	0.130136	82.1	0.137092	82.1	0.119993
	82.15	0.100889	82.15	0.132629	82.15	0.13606	82.15	0.120636
	82.2	0.0995602	82.2	0.133583	82.2	0.138328	82.2	0.119518
	82.25	0.0969398	82.25	0.1323	82.25	0.138428	82.25	0.119574
	82.3	0.0970526	82.3	0.132666	82.3	0.138653	82.3	0.119425
	82.35	0.0948411	82.35	0.133873	82.35	0.138469	82.35	0.120891
	82.4	0.0940715	82.4	0.134016	82.4	0.141932	82.4	0.119684
	82.45	0.0945288	82.45	0.134159	82.45	0.143635	82.45	0.121708
	82.5	0.0938453	82.5	0.131168	82.5	0.142539	82.5	0.12335
	82.55	0.0930112	82.55	0.129353	82.55	0.143173	82.55	0.124817
	82.6	0.092543	82.6	0.131118	82.6	0.1478	82.6	0.124344
	82.65	0.0929357	82.65	0.129946	82.65	0.146484	82.65	0.123666
	82.7	0.0920155	82.7	0.126228	82.7	0.15174	82.7	0.125984
	82.75	0.0927095	82.75	0.126036	82.75	0.151085	82.75	0.126099
	82.8	0.0917247	82.8	0.124052	82.8	0.152536	82.8	0.129063
	82.85	0.0920098	82.85	0.123608	82.85	0.151943	82.85	0.127827
	82.9	0.0917998	82.9	0.122296	82.9	0.152357	82.9	0.130556
	82.95	0.0914392	82.95	0.121879	82.95	0.15472	82.95	0.131141
	83	0.0913153	83	0.120679	83	0.156643	83	0.131873
	83.05	0.0912345	83.05	0.121018	83.05	0.154195	83.05	0.133339
	83.1	0.091907	83.1	0.120238	83.1	0.153854	83.1	0.134482
	83.15	0.0910083	83.15	0.118367	83.15	0.152822	83.15	0.13818
	83.2	0.091939	83.2	0.119573	83.2	0.152009	83.2	0.13762
	83.25	0.0917936	83.25	0.118485	83.25	0.149027	83.25	0.138763
	83.3	0.091842	83.3	0.117313	83.3	0.147177	83.3	0.141139
	83.35	0.0912661	83.35	0.118407	83.35	0.14715	83.35	0.139374
	83.4	0.0923475	83.4	0.116983	83.4	0.145992	83.4	0.139695
	83.45	0.0921591	83.45	0.11707	83.45	0.145871	83.45	0.142336
	83.5	0.0921428	83.5	0.117018	83.5	0.143549	83.5	0.13875
	83.55	0.0915885	83.55	0.117105	83.55	0.141164	83.55	0.137543
	83.6	0.0904316	83.6	0.117695	83.6	0.139974	83.6	0.137335
	83.65	0.0911471	83.65	0.117447	83.65	0.141268	83.65	0.135218
	83.7	0.09126	83.7	0.116694	83.7	0.138852	83.7	0.134481
	83.75	0.0916311	83.75	0.116334	83.75	0.137725	83.75	0.13301
	83.8	0.0919807	83.8	0.118575	83.8	0.137667	83.8	0.131774
	83.85	0.0915125	83.85	0.115864	83.85	0.138081	83.85	0.128863
	83.9	0.0911089	83.9	0.116679	83.9	0.138023	83.9	0.129389
	83.95	0.0913509	83.95	0.116346	83.95	0.137242	83.95	0.128271
	84	0.0918942	84	0.116405	84	0.136869	84	0.125272
	84.05	0.0911892	84.05	0.117835	84.05	0.136623	84.05	0.125387
	84.1	0.0918832	84.1	0.11588	84.1	0.136282	84.1	0.124298
	84.15	0.0922759	84.15	0.116303	84.15	0.136129	84.15	0.122298
	84.2	0.092109	84.2	0.11667	84.2	0.134625	84.2	0.122648
	84.25	0.0916838	84.25	0.117064	84.25	0.13463	84.25	0.121588
	84.3	0.0923993	84.3	0.116508	84.3	0.135798	84.3	0.12044
	84.35	0.0919526	84.35	0.116371	84.35	0.134294	84.35	0.120379
	84.4	0.0919579	84.4	0.116067	84.4	0.135651	84.4	0.121199
	84.45	0.092738	84.45	0.116965	84.45	0.134995	84.45	0.119669
	84.5	0.092076	84.5	0.11694	84.5	0.135157	84.5	0.119372
	84.55	0.0919737	84.55	0.117559	84.55	0.134345	84.55	0.119223
	84.6	0.0937008	84.6	0.11675	84.6	0.133501	84.6	0.119955
	84.65	0.092673	84.65	0.116977	84.65	0.134575	84.65	0.118396
	84.7	0.09242	84.7	0.116393	84.7	0.134642	84.7	0.118422
	84.75	0.0915858	84.75	0.116984	84.75	0.133955	84.75	0.117774
	84.8	0.0927318	84.8	0.116987	84.8	0.134149	84.8	0.118535
	84.85	0.0926725	84.85	0.11657	84.85	0.13406	84.85	0.119502
	84.9	0.0925056	84.9	0.116993	84.9	0.134442	84.9	0.116826
	84.95	0.0930274	84.95	0.116996	84.95	0.135138	84.95	0.119085

## Sheet: Vegards Law, Fig 1b
Nominal Pd (%)	Pd in Alloy Phase (%)
100	100
90	90.7032
80	83.6682
70	76.5791
60	69.4351
50	62.2358
40	45.2184
30	32.8717
20	25.3858
10	12.7769
0	0

## Sheet: Ag 3d XPS, Fig 1c
Pd content (%)	0		10		20		30		40		50		60		70		80		90		100
	BE (eV)	normalized intensity	BE (eV)	normalized intensity	BE (eV)	normalized intensity	BE (eV)	normalized intensity	BE (eV)	normalized intensity	BE (eV)	normalized intensity	BE (eV)	normalized intensity	BE (eV)	normalized intensity	BE (eV)	normalized intensity	BE (eV)	normalized intensity	BE (eV)	normalized intensity
	383	0.109707	382.7	0.117432	382.8	0.13153	380.937	0.132675	381.067	0.155836	382.9	0.204986	383.1	0.25097	383.2	0.299331	383.1	0.363549	383	0.520403	382.9	0.89677
	382.9	0.111199	382.6	0.116959	382.7	0.132731	380.837	0.131227	380.967	0.152696	382.8	0.204417	383	0.254183	383.1	0.294015	383	0.363767	382.9	0.518476	382.8	0.909796
	382.8	0.111064	382.5	0.116738	382.6	0.132786	380.737	0.131902	380.867	0.156319	382.7	0.204417	382.9	0.24862	383	0.299306	382.9	0.364421	382.8	0.52211	382.7	0.896469
	382.7	0.109815	382.4	0.116121	382.5	0.132513	380.637	0.131533	380.767	0.153644	382.6	0.20512	382.8	0.252113	382.9	0.298982	382.8	0.362333	382.7	0.51887	382.6	0.885852
	382.6	0.1103	382.3	0.115302	382.4	0.133157	380.537	0.133148	380.667	0.155245	382.5	0.200549	382.7	0.251078	382.8	0.299256	382.7	0.367194	382.6	0.518039	382.5	0.89677
	382.5	0.110022	382.2	0.117673	382.3	0.133517	380.437	0.132222	380.567	0.154315	382.4	0.202257	382.6	0.255455	382.7	0.297509	382.6	0.360775	382.5	0.524431	382.4	0.880205
	382.4	0.110291	382.1	0.115687	382.2	0.130231	380.337	0.13161	380.467	0.153769	382.3	0.203697	382.5	0.25069	382.6	0.300779	382.5	0.3652	382.4	0.520797	382.3	0.90076
	382.3	0.108566	382	0.116102	382.1	0.132655	380.237	0.131331	380.367	0.156686	382.2	0.204233	382.4	0.255714	382.5	0.291469	382.4	0.362738	382.3	0.517513	382.2	0.911678
	382.2	0.109042	381.9	0.115571	382	0.1301	380.137	0.130503	380.267	0.153939	382.1	0.209456	382.3	0.251596	382.4	0.294963	382.3	0.358968	382.2	0.517338	382.1	0.904299
	382.1	0.109051	381.8	0.116073	381.9	0.133059	380.037	0.132299	380.167	0.156471	382	0.205254	382.2	0.251358	382.3	0.295113	382.2	0.365481	382.1	0.519264	382	0.90716
	382	0.107919	381.7	0.113759	381.8	0.131683	379.937	0.130092	380.067	0.155308	381.9	0.205756	382.1	0.25	382.2	0.30013	382.1	0.365044	382	0.528897	381.9	0.908441
	381.9	0.107326	381.6	0.115986	381.7	0.130613	379.837	0.132362	379.967	0.153796	381.8	0.203881	382	0.253493	382.1	0.293915	382	0.36386	381.9	0.52662	381.8	0.910775
	381.8	0.10711	381.5	0.113316	381.6	0.13212	379.737	0.130245	379.867	0.154592	381.7	0.203965	381.9	0.248944	382	0.296635	381.9	0.36062	381.8	0.520447	381.7	0.905881
	381.7	0.106984	381.4	0.112651	381.5	0.131498	379.637	0.131164	379.767	0.152248	381.6	0.205857	381.8	0.253169	381.9	0.297559	381.8	0.36277	381.7	0.521979	381.6	0.922069
	381.6	0.10596	381.3	0.113798	381.4	0.129074	379.537	0.131199	379.667	0.15427	381.5	0.201855	381.7	0.247305	381.8	0.300055	381.7	0.362645	381.6	0.523511	381.5	0.913711
	381.5	0.105573	381.2	0.111976	381.3	0.131225	379.437	0.130538	379.567	0.154109	381.4	0.203848	381.6	0.253558	381.7	0.292043	381.6	0.364047	381.5	0.526664	381.4	0.909645
	381.4	0.105268	381.1	0.113653	381.2	0.12831	379.337	0.12902	379.467	0.155281	381.3	0.203295	381.5	0.251682	381.6	0.294714	381.5	0.361305	381.4	0.528722	381.3	0.908742
	381.3	0.10516	381	0.111051	381.1	0.129303	379.237	0.12948	379.367	0.152901	381.2	0.202726	381.4	0.250539	381.5	0.295288	381.4	0.367849	381.3	0.513879	381.2	0.910624
	381.2	0.104828	380.9	0.111254	381	0.126847	379.137	0.129132	379.267	0.151917	381.1	0.205254	381.3	0.249935	381.4	0.290546	381.3	0.36601	381.2	0.524562	381.1	0.916798
	381.1	0.105304	380.8	0.111013	380.9	0.12831	379.037	0.128352	379.167	0.152892	381	0.205823	381.2	0.252048	381.3	0.296461	381.2	0.368503	381.1	0.52049	381	0.917702
	381	0.103156	380.7	0.111957	380.8	0.128015	378.937	0.130934	379.067	0.154002	380.9	0.20368	381.1	0.251337	381.2	0.295412	381.1	0.363985	381	0.528459	380.9	0.908441
	380.9	0.10348	380.6	0.111022	380.7	0.129904	378.837	0.132313	378.967	0.151953	380.8	0.204953	381	0.253299	381.1	0.304148	381	0.369189	380.9	0.51944	380.8	0.91966
	380.8	0.104037	380.5	0.11002	380.6	0.128572	378.737	0.129333	378.867	0.152982	380.7	0.204484	380.9	0.249245	381	0.29671	380.9	0.365013	380.8	0.5243	380.7	0.906784
	380.7	0.102401	380.4	0.11136	380.5	0.12736	378.637	0.132027	378.767	0.150933	380.6	0.207548	380.8	0.251078	380.9	0.302276	380.8	0.368971	380.7	0.524913	380.6	0.917476
	380.6	0.103866	380.3	0.11029	380.4	0.128506	378.537	0.13076	378.667	0.152463	380.5	0.202692	380.7	0.253342	380.8	0.293191	380.7	0.363611	380.6	0.514667	380.5	0.908892
	380.5	0.10321	380.2	0.110743	380.3	0.129172	378.437	0.129842	378.567	0.151828	380.4	0.204969	380.6	0.249008	380.7	0.297135	380.6	0.367755	380.5	0.520447	380.4	0.905278
	380.4	0.103821	380.1	0.109085	380.2	0.126661	378.337	0.131345	378.467	0.154118	380.3	0.20296	380.5	0.244998	380.6	0.29364	380.5	0.371245	380.4	0.522198	380.3	0.922295
	380.3	0.102824	380	0.10975	380.1	0.12653	378.237	0.131498	378.367	0.151926	380.2	0.200047	380.4	0.248836	380.5	0.300953	380.4	0.366665	380.3	0.531655	380.2	0.906257
	380.2	0.100963	379.9	0.107591	380	0.125449	378.137	0.132891	378.267	0.153304	380.1	0.204048	380.3	0.2489	380.4	0.292667	380.3	0.368067	380.2	0.521016	380.1	0.918605
	380.1	0.102491	379.8	0.108911	379.9	0.126443	378.037	0.133385	378.167	0.152508	380	0.200348	380.2	0.248555	380.3	0.295038	380.2	0.365481	380.1	0.518564	380	0.917175
	380	0.099885	379.7	0.109403	379.8	0.124652	377.937	0.132417	378.067	0.153903	379.9	0.202106	380.1	0.251337	380.2	0.296286	380.1	0.368441	380	0.5243	379.9	0.915067
	379.9	0.100352	379.6	0.109345	379.7	0.127775	377.837	0.132563	377.967	0.15189	379.8	0.203848	380	0.246076	380.1	0.295562	380	0.35903	379.9	0.52141	379.8	0.927791
	379.8	0.101089	379.5	0.107514	379.6	0.124772	377.737	0.132375	377.867	0.156999	379.7	0.201738	379.9	0.248512	380	0.296885	379.9	0.369687	379.8	0.52268	379.7	0.923274
	379.7	0.100891	379.4	0.108333	379.5	0.126836	377.637	0.132661	377.767	0.153465	379.6	0.202843	379.8	0.251035	379.9	0.298982	379.8	0.363517	379.7	0.523424	379.6	0.92621
	379.6	0.101467	379.3	0.108834	379.4	0.124314	377.537	0.134958	377.667	0.157151	379.5	0.203027	379.7	0.25097	379.8	0.295637	379.7	0.368784	379.6	0.523117	379.5	0.928996
	379.5	0.101035	379.2	0.109711	379.3	0.126312	377.437	0.134422	377.567	0.157017	379.4	0.202274	379.6	0.251315	379.7	0.296361	379.6	0.365169	379.5	0.525525	379.4	0.918756
	379.4	0.101134	379.1	0.110155	379.2	0.125296	377.337	0.135237	377.467	0.157213	379.3	0.203496	379.5	0.249483	379.6	0.301153	379.5	0.371152	379.4	0.521673	379.3	0.92734
	379.3	0.101449	379	0.109538	379.1	0.125536	377.237	0.136364	377.367	0.155138	379.2	0.202558	379.4	0.247585	379.5	0.295388	379.4	0.367849	379.3	0.526138	379.2	0.927867
	379.2	0.102545	378.9	0.109923	379	0.122654	377.137	0.137743	377.267	0.156238	379.1	0.201972	379.3	0.249828	379.4	0.296635	379.3	0.366852	379.2	0.5243	379.1	0.93261
	379.1	0.104729	378.8	0.110781	378.9	0.124936	377.037	0.139023	377.167	0.158036	379	0.196966	379.2	0.249332	379.3	0.294888	379.2	0.369282	379.1	0.529291	379	0.942549
	379	0.106014	378.7	0.112487	378.8	0.123025	376.937	0.139573	377.067	0.161669	378.9	0.20286	379.1	0.249073	379.2	0.295188	379.1	0.364141	379	0.521016	378.9	0.93374
	378.9	0.106436	378.6	0.113451	378.7	0.123768	376.837	0.140144	376.967	0.158797	378.8	0.197602	379	0.247154	379.1	0.289772	379	0.366415	378.9	0.530079	378.8	0.95166
	378.8	0.107586	378.5	0.112593	378.6	0.126901	376.737	0.141516	376.867	0.162841	378.7	0.20157	378.9	0.246292	379	0.29661	378.9	0.368846	378.8	0.531699	378.7	0.936676
	378.7	0.110148	378.4	0.115928	378.5	0.126399	376.637	0.143298	376.767	0.161105	378.6	0.201269	378.8	0.246054	378.9	0.29389	378.8	0.361243	378.7	0.53634	378.6	0.939011
	378.6	0.110255	378.3	0.115263	378.4	0.127327	376.537	0.143562	376.667	0.163664	378.5	0.201169	378.7	0.246766	378.8	0.29671	378.7	0.369002	378.6	0.534457	378.5	0.921994
	378.5	0.114039	378.2	0.116053	378.3	0.126814	376.437	0.147273	376.567	0.164022	378.4	0.197502	378.6	0.25028	378.7	0.292492	378.6	0.366197	378.5	0.530473	378.4	0.930578
	378.4	0.114434	378.1	0.115523	378.2	0.127185	376.337	0.14627	376.467	0.165471	378.3	0.200599	378.5	0.244869	378.6	0.297833	378.5	0.370217	378.4	0.530342	378.3	0.93261
	378.3	0.113023	378	0.118858	378.1	0.126432	376.237	0.149709	376.367	0.168459	378.2	0.198741	378.4	0.245968	378.5	0.295113	378.4	0.369344	378.3	0.530692	378.2	0.928319
	378.2	0.115225	377.9	0.116902	378	0.128735	376.137	0.150287	376.267	0.169765	378.1	0.199913	378.3	0.24461	378.4	0.296086	378.3	0.368503	378.2	0.525438	378.1	0.927114
	378.1	0.113158	377.8	0.119282	377.9	0.128124	376.037	0.154248	376.167	0.172583	378	0.20003	378.2	0.24972	378.3	0.297234	378.2	0.37084	378.1	0.540893	378	0.941646
	378	0.112331	377.7	0.117663	377.8	0.129871	375.937	0.158209	376.067	0.175607	377.9	0.203546	378.1	0.246421	378.2	0.296086	378.1	0.370715	378	0.532706	377.9	0.932836
	377.9	0.111199	377.6	0.117576	377.7	0.13034	375.837	0.159197	375.967	0.177513	377.8	0.203797	378	0.240427	378.1	0.294614	378	0.368846	377.9	0.528371	377.8	0.951133
	377.8	0.109644	377.5	0.117451	377.6	0.129958	375.737	0.166207	375.867	0.179865	377.7	0.202994	377.9	0.250712	378	0.296586	377.9	0.364888	377.8	0.530779	377.7	0.921843
	377.7	0.108269	377.4	0.11827	377.5	0.129838	375.637	0.172124	375.767	0.184437	377.6	0.205354	377.8	0.249655	377.9	0.295288	377.8	0.369999	377.7	0.524737	377.6	0.940667
	377.6	0.107389	377.3	0.116179	377.4	0.132	375.537	0.178069	375.667	0.19171	377.5	0.200717	377.7	0.24834	377.8	0.298907	377.7	0.366353	377.6	0.536515	377.5	0.927265
	377.5	0.106571	377.2	0.119176	377.3	0.132076	375.437	0.18911	375.567	0.197373	377.4	0.202558	377.6	0.247628	377.7	0.301203	377.6	0.370404	377.5	0.531305	377.4	0.947971
	377.4	0.10507	377.1	0.115841	377.2	0.134522	375.337	0.199252	375.467	0.204566	377.3	0.204735	377.5	0.246292	377.6	0.296386	377.5	0.369376	377.4	0.537653	377.3	0.932836
	377.3	0.105915	377	0.120506	377.1	0.133528	375.237	0.214296	375.367	0.211643	377.2	0.204634	377.4	0.248663	377.5	0.29978	377.4	0.372523	377.3	0.535245	377.2	0.941947
	377.2	0.106176	376.9	0.118627	377	0.136018	375.137	0.230056	375.267	0.221716	377.1	0.206945	377.3	0.244524	377.4	0.299056	377.3	0.368254	377.2	0.543564	377.1	0.934643
	377.1	0.108224	376.8	0.118848	376.9	0.135243	375.037	0.258319	375.167	0.236505	377	0.210126	377.2	0.246895	377.3	0.302027	377.2	0.366789	377.1	0.534588	377	0.9299
	377	0.108566	376.7	0.120072	376.8	0.13604	374.937	0.2897	375.067	0.254773	376.9	0.209004	377.1	0.24903	377.2	0.303824	377.1	0.367132	377	0.531086	376.9	0.931104
	376.9	0.110372	376.6	0.119938	376.7	0.135155	374.837	0.338408	374.967	0.280476	376.8	0.203429	377	0.251164	377.1	0.302226	377	0.369687	376.9	0.524956	376.8	0.94142
	376.8	0.111819	376.5	0.123089	376.6	0.138005	374.737	0.390304	374.867	0.309122	376.7	0.21252	376.9	0.248405	377	0.30008	376.9	0.373832	376.8	0.527408	376.7	0.929222
	376.7	0.113221	376.4	0.124843	376.5	0.140199	374.637	0.465966	374.767	0.354927	376.6	0.207464	376.8	0.2511	376.9	0.301802	376.8	0.36816	376.7	0.535508	376.6	0.927566
	376.6	0.117418	376.3	0.127099	376.4	0.141892	374.537	0.536971	374.667	0.407952	376.5	0.210896	376.7	0.251164	376.8	0.297784	376.7	0.368004	376.6	0.535377	376.5	0.939161
	376.5	0.120266	376.2	0.127031	376.3	0.145658	374.437	0.619316	374.567	0.47317	376.4	0.211114	376.6	0.254097	376.7	0.302051	376.6	0.369531	376.5	0.533363	376.4	0.936526
	376.4	0.125398	376.1	0.132178	376.2	0.145265	374.337	0.682928	374.467	0.550279	376.3	0.217175	376.5	0.2511	376.6	0.300978	376.5	0.373707	376.4	0.538266	376.3	0.932535
	376.3	0.133198	376	0.135513	376.1	0.150069	374.237	0.734894	374.367	0.628129	376.2	0.216254	376.4	0.25649	376.5	0.305271	376.4	0.374424	376.3	0.536997	376.2	0.944206
	376.2	0.139902	375.9	0.138742	376	0.15495	374.137	0.748824	374.267	0.688517	376.1	0.218464	376.3	0.25815	376.4	0.301502	376.3	0.373395	376.2	0.545053	376.1	0.933815
	376.1	0.148619	375.8	0.146886	375.9	0.158105	374.037	0.737435	374.167	0.734447	376	0.222516	376.2	0.26132	376.3	0.309539	376.2	0.380157	376.1	0.546366	376	0.936827
	376	0.158926	375.7	0.154134	375.8	0.167254	373.937	0.685963	374.067	0.753261	375.9	0.2262	376.1	0.261815	376.2	0.313957	376.1	0.372741	376	0.540193	375.9	0.94639
	375.9	0.173664	375.6	0.162924	375.7	0.172692	373.837	0.611032	373.967	0.737596	375.8	0.22841	376	0.259746	376.1	0.311611	376	0.378973	375.9	0.554247	375.8	0.95407
	375.8	0.191925	375.5	0.175415	375.6	0.182955	373.737	0.523536	373.867	0.691666	375.7	0.231591	375.9	0.265912	376	0.31493	375.9	0.381777	375.8	0.543082	375.7	0.935622
	375.7	0.212234	375.4	0.191154	375.5	0.19717	373.637	0.43414	373.767	0.619979	375.6	0.2372	375.8	0.26423	375.9	0.315804	375.8	0.3848	375.7	0.54444	375.6	0.954522
	375.6	0.239697	375.3	0.208879	375.4	0.212401	373.537	0.355971	373.667	0.536447	375.5	0.242323	375.7	0.269211	375.8	0.315854	375.7	0.385018	375.6	0.544921	375.5	0.940291
	375.5	0.272156	375.2	0.234516	375.3	0.232949	373.437	0.29215	373.567	0.451592	375.4	0.252135	375.6	0.272186	375.7	0.322368	375.6	0.38857	375.5	0.542863	375.4	0.948272
	375.4	0.321106	375.1	0.269329	375.2	0.26151	373.337	0.245886	373.467	0.368284	375.3	0.261176	375.5	0.278072	375.6	0.325163	375.5	0.38614	375.4	0.555429	375.3	0.94142
	375.3	0.379401	375	0.312576	375.1	0.304058	373.237	0.209416	373.367	0.312834	375.2	0.275391	375.4	0.281953	375.5	0.328283	375.4	0.390783	375.3	0.545228	375.2	0.947368
	375.2	0.451293	374.9	0.371552	375	0.346606	373.137	0.187606	373.267	0.25777	375.1	0.284834	375.3	0.288443	375.4	0.327185	375.3	0.404026	375.2	0.552496	375.1	0.939312
	375.1	0.532208	374.8	0.440234	374.9	0.411394	373.037	0.172424	373.167	0.229079	375	0.301644	375.2	0.290815	375.3	0.334773	375.2	0.397046	375.1	0.557618	375	0.946088
	375	0.612187	374.7	0.524654	374.8	0.481226	372.937	0.158543	373.067	0.206633	374.9	0.328366	375.1	0.30248	375.2	0.344656	375.1	0.408326	375	0.561996	374.9	0.928319
	374.9	0.680117	374.6	0.604593	374.7	0.564739	372.837	0.149855	372.967	0.191147	374.8	0.365368	375	0.313238	375.1	0.347027	375	0.404057	374.9	0.575088	374.8	0.941796
	374.8	0.72389	374.5	0.676668	374.6	0.63444	372.737	0.141592	372.867	0.179615	374.7	0.404681	374.9	0.321647	375	0.358209	374.9	0.417705	374.8	0.584107	374.7	0.939236
	374.7	0.744208	374.4	0.727422	374.5	0.698311	372.637	0.136552	372.767	0.170248	374.6	0.462914	374.8	0.336783	374.9	0.374732	374.8	0.434719	374.7	0.594352	374.6	0.944055
	374.6	0.717249	374.3	0.75093	374.4	0.733238	372.537	0.133016	372.667	0.16616	374.5	0.527978	374.7	0.363282	374.8	0.388085	374.7	0.440608	374.6	0.604904	374.5	0.945185
	374.5	0.665504	374.2	0.741244	374.3	0.749189	372.437	0.130642	372.567	0.160389	374.4	0.596022	374.6	0.379172	374.7	0.412494	374.6	0.453135	374.5	0.618345	374.4	0.956856
	374.4	0.579189	374.1	0.69658	374.2	0.715343	372.337	0.128046	372.467	0.15393	374.3	0.665589	374.5	0.424731	374.6	0.444541	374.5	0.481522	374.4	0.634545	374.3	0.946088
	374.3	0.486026	374	0.617181	374.1	0.673036	372.237	0.128261	372.367	0.151255	374.2	0.717275	374.4	0.471647	374.5	0.478785	374.4	0.513056	374.3	0.658056	374.2	0.956705
	374.2	0.39555	373.9	0.527112	374	0.586772	372.137	0.126417	372.267	0.149797	374.1	0.756354	374.3	0.532924	374.4	0.520691	374.3	0.546959	374.2	0.706173	374.1	0.954371
	374.1	0.323586	373.8	0.434856	373.9	0.502211	372.037	0.125762	372.167	0.149851	374	0.760154	374.2	0.596917	374.3	0.58169	374.2	0.594884	374.1	0.743914	374	0.951961
	374	0.264706	373.7	0.358656	373.8	0.415466	371.937	0.125693	372.067	0.147015	373.9	0.740147	374.1	0.659961	374.2	0.645435	374.1	0.64795	374	0.783319	373.9	0.95023
	373.9	0.223944	373.6	0.291507	373.7	0.34618	371.837	0.123994	371.967	0.147596	373.8	0.683454	374	0.716753	374.1	0.700294	374	0.706656	373.9	0.827583	373.8	0.943604
	373.8	0.187467	373.5	0.243798	373.6	0.286491	371.737	0.122156	371.867	0.146433	373.7	0.612916	373.9	0.761298	374	0.756526	373.9	0.759504	373.8	0.839273	373.7	0.94782
	373.7	0.164633	373.4	0.206026	373.5	0.24367	371.637	0.121391	371.767	0.146281	373.6	0.527844	373.8	0.769577	373.9	0.789647	373.8	0.797613	373.7	0.858144	373.6	0.955274
	373.6	0.145438	373.3	0.181554	373.4	0.211331	371.537	0.122309	371.667	0.146344	373.5	0.446974	373.7	0.765438	373.8	0.807467	373.7	0.819986	373.6	0.836515	373.5	0.949552
	373.5	0.133162	373.2	0.159117	373.3	0.186383	371.437	0.119532	371.567	0.144367	373.4	0.375113	373.6	0.714144	373.7	0.786577	373.6	0.803035	373.5	0.815018	373.4	0.948197
	373.4	0.119781	373.1	0.145382	373.2	0.16589	371.337	0.121697	371.467	0.142309	373.3	0.325235	373.5	0.659271	373.6	0.738906	373.5	0.784432	373.4	0.768476	373.3	0.963331
	373.3	0.11305	373	0.132014	373.1	0.153683	371.237	0.120089	371.367	0.142765	373.2	0.287161	373.4	0.575507	373.5	0.675335	373.4	0.718123	373.3	0.719396	373.2	0.939613
	373.2	0.108719	372.9	0.127185	373	0.143114	371.137	0.119776	371.267	0.144796	373.1	0.260707	373.3	0.492712	373.4	0.593471	373.3	0.651097	373.2	0.676314	373.1	0.946917
	373.1	0.105205	372.8	0.118829	372.9	0.137852	371.037	0.12263	371.167	0.143078	373	0.243378	373.2	0.426089	373.3	0.520741	373.2	0.581516	373.1	0.634764	373	0.956931
	373	0.102374	372.7	0.114193	372.8	0.130198	370.937	0.122852	371.067	0.14451	372.9	0.229582	373.1	0.378956	373.2	0.459442	373.1	0.528294	373	0.599562	372.9	0.949928
	372.9	0.102824	372.6	0.109952	372.7	0.12772	370.837	0.124871	370.967	0.144483	372.8	0.223604	373	0.329819	373.1	0.409125	373	0.477222	372.9	0.585596	372.8	0.95535
	372.8	0.100685	372.5	0.109316	372.6	0.123276	370.737	0.124398	370.867	0.146209	372.7	0.215317	372.9	0.310371	373	0.376004	372.9	0.442478	372.8	0.570578	372.7	0.956329
	372.7	0.103111	372.4	0.108854	372.5	0.121639	370.637	0.126507	370.767	0.145726	372.6	0.208954	372.8	0.286072	372.9	0.348849	372.8	0.418516	372.7	0.563266	372.6	0.957082
	372.6	0.104648	372.3	0.109615	372.4	0.11963	370.537	0.128087	370.667	0.147006	372.5	0.20152	372.7	0.277792	372.8	0.337718	372.7	0.409822	372.6	0.562828	372.5	0.939989
	372.5	0.103057	372.2	0.108005	372.3	0.118276	370.437	0.126876	370.567	0.149224	372.4	0.198272	372.6	0.263476	372.7	0.320796	372.6	0.397732	372.5	0.561865	372.4	0.970785
	372.4	0.104288	372.1	0.108092	372.2	0.117664	370.337	0.129925	370.467	0.151828	372.3	0.200164	372.5	0.260586	372.6	0.321644	372.5	0.391281	372.4	0.552846	372.3	0.955651
	372.3	0.101988	372	0.107736	372.1	0.118199	370.237	0.133148	370.367	0.152195	372.2	0.194706	372.4	0.256274	372.5	0.310038	372.4	0.384333	372.3	0.549606	372.2	0.96431
	372.2	0.10002	371.9	0.104603	372	0.117293	370.137	0.135926	370.267	0.155836	372.1	0.195342	372.3	0.25304	372.4	0.305546	372.3	0.379845	372.2	0.548161	372.1	0.9619
	372.1	0.0988425	371.8	0.105239	371.9	0.116758	370.037	0.141578	370.167	0.159942	372	0.191943	372.2	0.246464	372.3	0.306394	372.2	0.379472	372.1	0.558494	372	0.9683
	372	0.095221	371.7	0.104825	371.8	0.115361	369.937	0.143869	370.067	0.161588	371.9	0.19345	372.1	0.248448	372.2	0.297584	372.1	0.371681	372	0.539842	371.9	0.95038
	371.9	0.0914107	371.6	0.102859	371.7	0.115142	369.837	0.150823	369.967	0.166983	371.8	0.194354	372	0.247715	372.1	0.297409	372	0.367849	371.9	0.550613	371.8	0.960169
	371.8	0.0868006	371.5	0.101124	371.6	0.112598	369.737	0.157151	369.867	0.171152	371.7	0.19129	371.9	0.244998	372	0.290421	371.9	0.369625	371.8	0.548862	371.7	0.962729
	371.7	0.0864951	371.4	0.100121	371.5	0.113417	369.637	0.164773	369.767	0.176707	371.6	0.193701	371.8	0.24254	371.9	0.294289	371.8	0.365886	371.7	0.557575	371.6	0.96047
	371.6	0.0818401	371.3	0.098907	371.4	0.113079	369.537	0.175271	369.667	0.183614	371.5	0.195878	371.7	0.240492	371.8	0.299905	371.7	0.3719	371.6	0.554203	371.5	0.962277
	371.5	0.0822624	371.2	0.0973553	371.3	0.112129	369.437	0.189346	369.567	0.190708	371.4	0.191508	371.6	0.243898	371.7	0.292592	371.6	0.368597	371.5	0.544702	371.4	0.960169
	371.4	0.0814536	371.1	0.0982516	371.2	0.112413	369.337	0.205295	369.467	0.202034	371.3	0.191307	371.5	0.242411	371.6	0.294988	371.5	0.368036	371.4	0.550569	371.3	0.952338
	371.3	0.0788206	371	0.0954758	371.1	0.115306	369.237	0.225065	369.367	0.215033	371.2	0.191257	371.4	0.242475	371.5	0.289123	371.4	0.368347	371.3	0.545228	371.2	0.971839
	371.2	0.0813908	370.9	0.0975095	371	0.115666	369.137	0.253961	369.267	0.233284	371.1	0.192898	371.3	0.24379	371.4	0.291194	371.3	0.36841	371.2	0.549212	371.1	0.957307
	371.1	0.080537	370.8	0.0959096	370.9	0.116212	369.037	0.291002	369.167	0.252366	371	0.194137	371.2	0.23978	371.3	0.291744	371.2	0.361617	371.1	0.548862	371	0.960997
	371	0.0828915	370.7	0.0986661	370.8	0.115546	368.937	0.342293	369.067	0.280234	370.9	0.197334	371.1	0.238012	371.2	0.288998	371.1	0.374392	371	0.551401	370.9	0.966192
	370.9	0.0853089	370.6	0.0987143	370.7	0.117959	368.837	0.405898	368.967	0.312199	370.8	0.195175	371	0.237257	371.1	0.292567	371	0.362551	370.9	0.542119	370.8	0.962955
	370.8	0.0875195	370.5	0.100218	370.6	0.120569	368.737	0.489551	368.867	0.362191	370.7	0.197067	370.9	0.243424	371	0.289697	370.9	0.367568	370.8	0.539405	370.7	0.966268
	370.7	0.0932799	370.4	0.103476	370.5	0.121464	368.637	0.589515	368.767	0.422319	370.6	0.201788	370.8	0.242152	370.9	0.294564	370.8	0.368565	370.7	0.549781	370.6	0.985844
	370.6	0.0958141	370.3	0.1047	370.4	0.125733	368.537	0.701953	368.667	0.501879	370.5	0.202542	370.7	0.242066	370.8	0.291918	370.7	0.363798	370.6	0.552846	370.5	0.954295
	370.5	0.100927	370.2	0.108439	370.3	0.129838	368.437	0.813097	368.567	0.597738	370.4	0.201403	370.6	0.244545	370.7	0.294988	370.6	0.370466	370.5	0.537128	370.4	0.969581
	370.4	0.109303	370.1	0.112208	370.2	0.133507	368.337	0.90942	368.467	0.710149	370.3	0.203077	370.5	0.244567	370.6	0.292043	370.5	0.372492	370.4	0.552145	370.3	0.949175
	370.3	0.119233	370	0.119562	370.1	0.135941	368.237	0.976749	368.367	0.813881	370.2	0.20867	370.4	0.245882	370.5	0.300853	370.4	0.370934	370.3	0.544352	370.2	0.971764
	370.2	0.131167	369.9	0.127359	370	0.144741	368.137	1	368.267	0.906762	370.1	0.209272	370.3	0.246033	370.4	0.295712	370.3	0.373894	370.2	0.546016	370.1	0.965665
	370.1	0.144377	369.8	0.136419	369.9	0.151642	368.037	0.978163	368.167	0.972392	370	0.211784	370.2	0.251725	370.3	0.29686	370.2	0.372866	370.1	0.546585	370	0.955877
	370	0.157336	369.7	0.147879	369.8	0.162811	367.937	0.907492	368.067	1	369.9	0.216037	370.1	0.249806	370.2	0.306494	370.1	0.383117	370	0.544002	369.9	0.973044
	369.9	0.180431	369.6	0.161912	369.7	0.1722	367.837	0.800281	367.967	0.97725	369.8	0.220641	370	0.252501	370.1	0.304398	370	0.376137	369.9	0.55035	369.8	0.96431
	369.8	0.202978	369.5	0.178191	369.6	0.188468	367.737	0.675222	367.867	0.913096	369.7	0.229079	369.9	0.257223	370	0.304497	369.9	0.38427	369.8	0.561121	369.7	0.971613
	369.7	0.235896	369.4	0.201795	369.5	0.207913	367.637	0.543974	367.767	0.803065	369.6	0.234889	369.8	0.257934	369.9	0.306569	369.8	0.384987	369.7	0.55035	369.6	0.970785
	369.6	0.275337	369.3	0.226343	369.4	0.232796	367.537	0.433172	367.667	0.686468	369.5	0.24172	369.7	0.262398	369.8	0.311486	369.7	0.386825	369.6	0.569396	369.5	0.974475
	369.5	0.327055	369.2	0.263469	369.3	0.260157	367.437	0.337893	367.567	0.552774	369.4	0.256923	369.6	0.269858	369.7	0.310612	369.6	0.385766	369.5	0.555166	369.4	0.968677
	369.4	0.397131	369.1	0.312701	369.2	0.301765	367.337	0.268141	367.467	0.445991	369.3	0.269263	369.5	0.277404	369.6	0.31513	369.5	0.390814	369.4	0.572286	369.3	0.957533
	369.3	0.485424	369	0.376814	369.1	0.360418	367.237	0.217853	367.367	0.355956	369.2	0.287496	369.4	0.285252	369.5	0.321994	369.4	0.396454	369.3	0.5669	369.2	0.964385
	369.2	0.586127	368.9	0.457438	369	0.427815	367.137	0.183047	367.267	0.287776	369.1	0.310434	369.3	0.287408	369.4	0.331303	369.3	0.400411	369.2	0.580123	369.1	0.966493
	369.1	0.702124	368.8	0.561694	368.9	0.510028	367.037	0.156691	367.167	0.237846	369	0.337793	369.2	0.299483	369.3	0.337493	369.2	0.406176	369.1	0.568695	369	0.968752
	369	0.818535	368.7	0.67155	368.8	0.619701	366.937	0.140917	367.067	0.204647	368.9	0.370475	369.1	0.312958	369.2	0.343084	369.1	0.414122	369	0.595228	368.9	0.974851
	368.9	0.917081	368.6	0.785126	368.7	0.730465	366.837	0.125727	366.967	0.179597	368.8	0.415832	369	0.324925	369.1	0.353392	369	0.426212	368.9	0.591813	368.8	0.968602
	368.8	0.975053	368.5	0.892255	368.6	0.837222	366.737	0.115404	366.867	0.161982	368.7	0.481968	368.9	0.342756	369	0.370514	368.9	0.431915	368.8	0.603765	368.7	0.964611
	368.7	1	368.4	0.965707	368.5	0.932297	366.637	0.107489	366.767	0.14773	368.6	0.561263	368.8	0.369491	368.9	0.386837	368.8	0.453602	368.7	0.624956	368.6	0.967774
	368.6	0.969455	368.3	1	368.4	0.9799	366.537	0.101509	366.667	0.139061	368.5	0.646921	368.7	0.395817	368.8	0.41534	368.7	0.467126	368.6	0.627627	368.5	0.980875
	368.5	0.88854	368.2	0.984906	368.3	1	366.437	0.0964901	366.567	0.130661	368.4	0.751683	368.6	0.437969	368.7	0.44524	368.6	0.490963	368.5	0.656086	368.4	0.96815
	368.4	0.765057	368.1	0.916205	368.2	0.968228	366.337	0.0916033	366.467	0.123289	368.3	0.845578	368.5	0.493144	368.6	0.490466	368.5	0.529291	368.4	0.685858	368.3	0.970936
	368.3	0.634887	368	0.813916	368.1	0.887096	366.237	0.0877468	366.367	0.12005	368.2	0.925928	368.4	0.567184	368.5	0.539385	368.4	0.56712	368.3	0.737434	368.2	0.977185
	368.2	0.504197	367.9	0.681998	368	0.780775	366.137	0.0851433	366.267	0.114683	368.1	0.986019	368.3	0.642195	368.4	0.60872	368.3	0.618815	368.2	0.781611	368.1	0.962955
	368.1	0.399846	367.8	0.552769	367.9	0.650392	366.037	0.0822265	366.167	0.111936	368	1	368.2	0.739133	368.3	0.694304	368.2	0.697464	368.1	0.835989	368	0.963331
	368	0.316424	367.7	0.438672	367.8	0.530303	365.937	0.0797274	366.067	0.109959	367.9	0.961725	368.1	0.832665	368.2	0.778939	368.1	0.765643	368	0.896103	367.9	0.971689
	367.9	0.251227	367.6	0.342715	367.7	0.421755	365.837	0.0781333	365.967	0.105942	367.8	0.884138	368	0.917551	368.1	0.871886	368	0.846628	367.9	0.948599	367.8	0.956027
	367.8	0.203014	367.5	0.272934	367.6	0.339084	365.737	0.0757804	365.867	0.10503	367.7	0.778421	367.9	0.970871	368	0.93361	367.9	0.916802	367.8	0.975219	367.7	0.966795
	367.7	0.166538	367.4	0.220888	367.5	0.273684	365.637	0.0738591	365.767	0.101558	367.6	0.651894	367.8	1	367.9	0.996156	367.8	0.963044	367.7	1	367.6	0.963482
	367.6	0.137026	367.3	0.182509	367.4	0.224116	365.537	0.0725573	365.667	0.102167	367.5	0.544754	367.7	0.980466	367.8	1	367.7	1	367.6	0.98056	367.5	0.961524
	367.5	0.115027	367.2	0.151377	367.3	0.186361	365.437	0.0695291	365.567	0.0993398	367.4	0.437983	367.6	0.922315	367.7	0.988294	367.6	0.988845	367.5	0.942951	367.4	0.976282
	367.4	0.0977642	367.1	0.128091	367.2	0.159393	365.337	0.0684432	365.467	0.0980962	367.3	0.361718	367.5	0.823178	367.6	0.918085	367.5	0.934065	367.4	0.87268	367.3	0.971011
	367.3	0.0834127	367	0.109576	367.1	0.138867	365.237	0.0675104	365.367	0.0956807	367.2	0.302598	367.4	0.717313	367.5	0.821669	367.4	0.856008	367.3	0.803152	367.2	0.977788
	367.2	0.0741476	366.9	0.0981071	367	0.122283	365.137	0.0666959	365.267	0.0940346	367.1	0.266634	367.3	0.601164	367.4	0.719538	367.3	0.756637	367.2	0.746585	367.1	0.971839
	367.1	0.0662305	366.8	0.0870135	366.9	0.109869	365.037	0.0646284	365.167	0.0915118	367	0.241386	367.2	0.495084	367.3	0.606349	367.2	0.669949	367.1	0.682224	367	0.974475
	367	0.0605421	366.7	0.0775585	366.8	0.102586	364.937	0.0645797	365.067	0.0907871	366.9	0.218983	367.1	0.413993	367.2	0.514601	367.1	0.579054	367	0.63542	366.9	0.971011
	366.9	0.0560308	366.6	0.0719105	366.7	0.0957518	364.837	0.0640506	364.967	0.0909213	366.8	0.207648	367	0.359853	367.1	0.443169	367	0.516546	366.9	0.614799	366.8	0.976432
	366.8	0.0525531	366.5	0.0674865	366.6	0.0902927	364.737	0.0631526	364.867	0.0895615	366.7	0.194873	366.9	0.319383	367	0.391778	366.9	0.459616	366.8	0.582399	366.7	0.991642
	366.7	0.0481766	366.4	0.06473	366.5	0.0857508	364.637	0.0628951	364.767	0.0898119	366.6	0.188394	366.8	0.292454	366.9	0.35771	366.8	0.429391	366.7	0.57697	366.6	0.984113
	366.6	0.0457143	366.3	0.0600073	366.4	0.0809796	364.537	0.0620179	364.667	0.0880316	366.5	0.180524	366.7	0.273609	366.8	0.332302	366.7	0.409417	366.6	0.562259	366.5	0.980273
	366.5	0.0441866	366.2	0.0594869	366.3	0.0773766	364.437	0.0617465	364.567	0.0878885	366.4	0.174262	366.6	0.256662	366.7	0.31478	366.6	0.397887	366.5	0.554291	366.4	1
	366.4	0.0421467	366.1	0.056152	366.2	0.0777697	364.337	0.0606187	364.467	0.0867523	366.3	0.17299	366.5	0.247952	366.6	0.304048	366.5	0.38614	366.4	0.542688	366.3	0.966945
	366.3	0.0389924	366	0.0529233	366.1	0.0727473	364.237	0.060215	364.367	0.087137	366.2	0.164317	366.4	0.239802	366.5	0.297833	366.4	0.377602	366.3	0.547942	366.2	0.979218
	366.2	0.0378601	365.9	0.0507739	366	0.0720922	364.137	0.0597068	364.267	0.0873338	366.1	0.165188	366.3	0.234239	366.4	0.294714	366.3	0.368784	366.2	0.540018	366.1	0.961148
	366.1	0.0347598	365.8	0.0494728	365.9	0.0682054	364.037	0.0612452	364.167	0.0855804	366	0.16343	366.2	0.229021	366.3	0.279164	366.2	0.364078	366.1	0.540937	366	0.992546
	366	0.0328906	365.7	0.0463404	365.8	0.0654104	363.937	0.0604238	364.067	0.0857861	365.9	0.158089	366.1	0.223803	366.2	0.276743	366.1	0.362302	366	0.538485	365.9	0.960696
	365.9	0.0310484	365.6	0.0454537	365.7	0.0660218	363.837	0.0605491	363.967	0.0852762	365.8	0.155996	366	0.221475	366.1	0.271951	366	0.351022	365.9	0.538135	365.8	0.985769
	365.8	0.0301048	365.5	0.0441814	365.6	0.0634342	363.737	0.0610642	363.867	0.0853567	365.7	0.157318	365.9	0.217939	366	0.273024	365.9	0.355353	365.8	0.537566	365.7	0.965063
	365.7	0.0292061	365.4	0.0420514	365.5	0.0619056	363.637	0.0602428	363.767	0.0842295	365.6	0.15335	365.8	0.217184	365.9	0.270728	365.8	0.349931	365.7	0.534238	365.6	0.970409
	365.6	0.0283434	365.3	0.0423598	365.4	0.0613816	363.537	0.0607997	363.667	0.0858666	365.5	0.15551	365.7	0.215804	365.8	0.269031	365.7	0.351957	365.6	0.528941	365.5	0.97583
	365.5	0.0274178	365.2	0.040278	365.3	0.058532	363.437	0.0607162	363.567	0.0854551	365.4	0.147875	365.6	0.213583	365.7	0.264264	365.6	0.344042	365.5	0.529553	365.4	0.967096
	365.4	0.0269595	365.1	0.0394202	365.2	0.0586084	363.337	0.0598947	363.467	0.0865018	365.3	0.152195	365.5	0.209875	365.6	0.262841	365.5	0.345849	365.4	0.532793	365.3	0.971162
	365.3	0.0257104	365	0.0396611	365.1	0.0575493	363.237	0.059839	363.367	0.0852136	365.2	0.150136	365.4	0.210026	365.5	0.259297	365.4	0.344198	365.3	0.523993	365.2	0.954898
	365.2	0.0251981	364.9	0.0389961	365	0.0573746	363.137	0.0598739	363.267	0.0850346	365.1	0.146234	365.3	0.205067	365.4	0.259023	365.3	0.344728	365.2	0.528678	365.1	0.971312
	365.1	0.0256924	364.8	0.0377142	364.9	0.0549727	363.037	0.0599574	363.167	0.0858309	365	0.145297	365.2	0.205045	365.3	0.260345	365.2	0.343855	365.1	0.523862	365	0.952564
	365	0.0241917	364.7	0.038013	364.8	0.0557151	362.937	0.0592752	363.067	0.0839969	364.9	0.146553	365.1	0.204097	365.2	0.258124	365.1	0.33943	365	0.52535	364.9	0.969053
	364.9	0.024623	364.6	0.036095	364.7	0.0540228	362.837	0.0598669	362.967	0.0853567	364.8	0.147239	365	0.202889	365.1	0.254031	365	0.339243	364.9	0.517163	364.8	0.974174
	364.8	0.0240928	364.5	0.0359408	364.6	0.0550272	362.737	0.0596302	362.867	0.084802	364.7	0.144309	364.9	0.199741	365	0.258748	364.9	0.340178	364.8	0.52535	364.7	0.967623
	364.7	0.0236794	364.4	0.0356998	364.5	0.0555731	362.637	0.0598043	362.767	0.0848826	364.6	0.147942	364.8	0.203083	364.9	0.25136	364.8	0.333416	364.7	0.525175	364.6	0.961599
	364.6	0.0234188	364.3	0.0362974	364.4	0.0543176	362.537	0.0590316	362.667	0.0860724	364.5	0.144359	364.7	0.19903	364.8	0.256302	364.7	0.340833	364.6	0.524256	364.5	0.977411
	364.5	0.0231402	364.2	0.0346011	364.3	0.0540119	362.437	0.0595676	362.567	0.0846679	364.4	0.144242	364.6	0.201746	364.7	0.247042	364.6	0.33728	364.5	0.519264	364.4	0.963256
	364.4	0.0235087	364.1	0.0359311	364.2	0.0531384	362.337	0.0586557	362.467	0.0851151	364.3	0.140307	364.5	0.195753	364.6	0.252334	364.5	0.338807	364.4	0.515105	364.3	0.984941
	364.3	0.0230953	364	0.0349673	364.1	0.0539573	362.237	0.0597625	362.367	0.085974	364.2	0.143137	364.4	0.197715	364.5	0.25156	364.4	0.332762	364.3	0.53275	364.2	0.962653
	364.2	0.0227538	363.9	0.0351986	364	0.0529419	362.137	0.0586557	362.267	0.0844978	364.1	0.143874	364.3	0.194847	364.4	0.250487	364.3	0.339243	364.2	0.522373	364.1	0.971915
	364.1	0.0220439	363.8	0.0358444	363.9	0.0544158	362.037	0.0577368	362.167	0.0843726	364	0.143405	364.2	0.198038	364.3	0.250287	364.2	0.329428	364.1	0.517426	364	0.946917
	364	0.0224033	363.7	0.0351023	363.8	0.0533677	361.937	0.057869	362.067	0.0822344	363.9	0.141798	364.1	0.19696	364.2	0.249114	364.1	0.339617	364	0.527277	363.9	0.959566
	363.9	0.0221068	363.6	0.0350734	363.7	0.0537935	361.837	0.0590246	361.967	0.0855356	363.8	0.141228	364	0.196399	364.1	0.249314	364	0.333635	363.9	0.515718	363.8	0.974324
	363.8	0.0220888	363.5	0.034524	363.6	0.0540228	361.737	0.0593727	361.867	0.0826191	363.7	0.140927	363.9	0.199267	364	0.243698	363.9	0.337312	363.8	0.522198	363.7	0.965515
	363.7	0.0235896	363.4	0.0342155	363.5	0.0528655	361.637	0.0586904	361.767	0.083809	363.6	0.140307	363.8	0.192885	363.9	0.248739	363.8	0.334694	363.7	0.520972	363.6	0.967246
	363.6	0.0234727	363.3	0.03383	363.4	0.0539027	361.537	0.0577089	361.667	0.0836569	363.5	0.141982	363.7	0.199094	363.8	0.244771	363.7	0.33404	363.6	0.518126	363.5	0.972592
	363.5	0.0229515	363.2	0.0346011	363.3	0.053586	361.437	0.0575001	361.567	0.083147	363.4	0.143505	363.6	0.197219	363.7	0.248041	363.6	0.32653	363.5	0.513967	363.4	0.963105
	363.4	0.0221248	363.1	0.0344276	363.2	0.0524833	361.337	0.0582519	361.467	0.0831022	363.3	0.14225	363.5	0.196313	363.6	0.248215	363.5	0.3413	363.4	0.5169	363.3	0.948498
	363.3	0.0228527	363	0.0346011	363.1	0.0540555	361.237	0.056616	361.367	0.0830217	363.2	0.140492	363.4	0.196313	363.5	0.249064	363.4	0.330051	363.3	0.515018	363.2	0.96318
	363.2	0.0234278	362.9	0.0347457	363	0.053455	361.137	0.0564907	361.267	0.0830396	363.1	0.140977	363.3	0.195558	363.4	0.249189	363.3	0.336065	363.2	0.518739	363.1	0.957006
	363.1	0.0223944	362.8	0.0343119	362.9	0.0543831	361.037	0.0570406	361.167	0.0839164	363	0.139638	363.2	0.195408	363.3	0.247492	363.2	0.330113	363.1	0.520534	363	0.962578
	363	0.0223674	362.7	0.0341866	362.8	0.0536843	360.937	0.0564837	361.067	0.0817871	362.9	0.140324	363.1	0.196205	363.2	0.249613	363.1	0.328493	363	0.520053	362.9	0.98095

## Sheet: Pd 3d XPS, Fig 1d
Pd content (%)	0		10		20		30		40		50		60		70		80		90		100
	BE (eV)	normalized intensity	BE (eV)	normalized intensity	BE (eV)	normalized intensity	BE (eV)	normalized intensity	BE (eV)	normalized intensity	BE (eV)	normalized intensity	BE (eV)	normalized intensity	BE (eV)	normalized intensity	BE (eV)	normalized intensity	BE (eV)	normalized intensity	BE (eV)	normalized intensity
	351	0.934316	347.849	0.3206	348.13	0.2732	347.937	0.210044	348.067	0.232979	350.9	0.228821	351.1	0.256826	351.2	0.241227	351.1	0.246891	351	0.236932	350.9	0.248248
	350.9	0.926737	347.749	0.3235	348.03	0.2756	347.837	0.213837	347.967	0.229444	350.8	0.232812	351	0.263139	351.1	0.24252	351	0.2506	350.9	0.23775	350.8	0.251336
	350.8	0.882105	347.649	0.3253	347.93	0.2743	347.737	0.212122	347.867	0.235892	350.7	0.232781	350.9	0.253333	351	0.244683	350.9	0.246437	350.8	0.237091	350.7	0.248752
	350.7	0.874526	347.549	0.3281	347.83	0.2677	347.637	0.216175	347.767	0.233303	350.6	0.229527	350.8	0.255352	350.9	0.243054	350.8	0.24633	350.7	0.238545	350.6	0.250679
	350.6	0.890947	347.449	0.3243	347.73	0.2695	347.537	0.21207	347.667	0.23502	350.5	0.233119	350.7	0.250929	350.8	0.242435	350.7	0.252682	350.6	0.240976	350.5	0.249606
	350.5	0.870316	347.349	0.3162	347.63	0.2758	347.437	0.217214	347.567	0.237883	350.4	0.231614	350.6	0.256249	350.7	0.242801	350.6	0.249453	350.5	0.237046	350.4	0.249715
	350.4	0.899368	347.249	0.3356	347.53	0.2738	347.337	0.214304	347.467	0.233502	350.3	0.235942	350.5	0.258044	350.6	0.243728	350.5	0.251107	350.4	0.244656	350.3	0.251818
	350.3	0.916632	347.149	0.3251	347.43	0.2765	347.237	0.219682	347.367	0.234049	350.2	0.236433	350.4	0.262146	350.5	0.241396	350.4	0.249266	350.3	0.244951	350.2	0.250767
	350.2	0.888421	347.049	0.3272	347.33	0.2771	347.137	0.215915	347.267	0.239601	350.1	0.234807	350.3	0.259133	350.4	0.246987	350.3	0.251588	350.2	0.242021	350.1	0.247744
	350.1	0.923789	346.949	0.3244	347.23	0.2792	347.037	0.215447	347.167	0.236688	350	0.23539	350.2	0.260608	350.3	0.249684	350.2	0.250867	350.1	0.243202	350	0.24643
	350	0.924632	346.849	0.3285	347.13	0.2723	346.937	0.213681	347.067	0.237111	349.9	0.231093	350.1	0.256794	350.2	0.248223	350.1	0.255778	350	0.24143	349.9	0.249693
	349.9	0.922947	346.749	0.3195	347.03	0.2711	346.837	0.213525	346.967	0.241468	349.8	0.23582	350	0.263941	350.1	0.253926	350	0.256392	349.9	0.240363	349.8	0.254183
	349.8	0.933474	346.649	0.3256	346.93	0.2728	346.737	0.21168	346.867	0.23853	349.7	0.236127	349.9	0.254262	350	0.250695	349.9	0.251695	349.8	0.241953	349.7	0.250745
	349.7	0.904	346.549	0.3154	346.83	0.2765	346.637	0.210096	346.767	0.237634	349.6	0.242879	349.8	0.256025	349.9	0.252353	349.8	0.250761	349.7	0.245428	349.6	0.253351
	349.6	0.904	346.449	0.3111	346.73	0.2797	346.537	0.217084	346.667	0.241468	349.5	0.237139	349.7	0.265222	349.8	0.249909	349.7	0.252709	349.6	0.247745	349.5	0.25035
	349.5	0.920842	346.349	0.3156	346.63	0.2729	346.437	0.215603	346.567	0.239327	349.4	0.237937	349.6	0.259838	349.7	0.250976	349.6	0.255137	349.5	0.246269	349.4	0.257818
	349.4	0.902737	346.249	0.3154	346.53	0.2768	346.337	0.212927	346.467	0.238978	349.3	0.241099	349.5	0.262915	349.6	0.249291	349.5	0.256365	349.4	0.24302	349.3	0.254577
	349.3	0.898947	346.149	0.3223	346.43	0.2722	346.237	0.217318	346.367	0.239974	349.2	0.23186	349.4	0.264549	349.5	0.251257	349.4	0.260101	349.3	0.249063	349.2	0.25876
	349.2	0.896842	346.049	0.3218	346.33	0.2744	346.137	0.216694	346.267	0.238754	349.1	0.235359	349.3	0.266921	349.4	0.25446	349.3	0.259141	349.2	0.246292	349.1	0.257927
	349.1	0.919579	345.949	0.3237	346.23	0.2699	346.037	0.218565	346.167	0.239899	349	0.241774	349.2	0.268267	349.3	0.254854	349.2	0.259141	349.1	0.250153	349	0.256723
	349	0.902316	345.849	0.319	346.13	0.2778	345.937	0.218071	346.067	0.241866	348.9	0.238091	349.1	0.261024	349.2	0.250864	349.1	0.257673	349	0.251153	348.9	0.256701
	348.9	0.904842	345.749	0.3273	346.03	0.269	345.837	0.217785	345.967	0.240074	348.8	0.238306	349	0.263652	349.1	0.2555	349	0.256365	348.9	0.251607	348.8	0.258212
	348.8	0.904	345.649	0.328	345.93	0.278	345.737	0.219526	345.867	0.242588	348.7	0.235912	348.9	0.263941	349	0.250246	348.9	0.260368	348.8	0.251494	348.7	0.258803
	348.7	0.942316	345.549	0.3229	345.83	0.2739	345.637	0.21937	345.767	0.239999	348.6	0.243094	348.8	0.270606	348.9	0.253926	348.8	0.258367	348.7	0.252516	348.6	0.263358
	348.6	0.902316	345.449	0.3223	345.73	0.2729	345.537	0.220591	345.667	0.240547	348.5	0.240331	348.7	0.266761	348.8	0.253084	348.7	0.260955	348.6	0.251721	348.5	0.262329
	348.5	0.958316	345.349	0.3264	345.63	0.2729	345.437	0.215421	345.567	0.240347	348.4	0.247145	348.6	0.272401	348.7	0.257663	348.6	0.259941	348.5	0.255446	348.4	0.264388
	348.4	0.904842	345.249	0.3307	345.53	0.2802	345.337	0.218071	345.467	0.240696	348.3	0.247667	348.5	0.269709	348.6	0.258337	348.5	0.262423	348.4	0.257718	348.3	0.265329
	348.3	0.924211	345.149	0.3316	345.43	0.2781	345.237	0.217136	345.367	0.24209	348.2	0.244721	348.4	0.271151	348.5	0.258085	348.4	0.26269	348.3	0.257309	348.2	0.263621
	348.2	0.941895	345.049	0.3336	345.33	0.2785	345.137	0.216279	345.267	0.239899	348.1	0.251565	348.3	0.27019	348.4	0.258731	348.3	0.265626	348.2	0.251721	348.1	0.269074
	348.1	0.887579	344.949	0.3398	345.23	0.2823	345.037	0.214616	345.167	0.241592	348	0.248987	348.2	0.272049	348.3	0.259124	348.2	0.270003	348.1	0.261989	348	0.267432
	348	0.913263	344.849	0.3439	345.13	0.2811	344.937	0.213811	345.067	0.242862	347.9	0.247851	348.1	0.272145	348.2	0.265839	348.1	0.27099	348	0.257445	347.9	0.267388
	347.9	0.937263	344.749	0.3374	345.03	0.2847	344.837	0.216097	344.967	0.241119	347.8	0.248834	348	0.270735	348.1	0.263957	348	0.269095	347.9	0.261784	347.8	0.274461
	347.8	0.922105	344.649	0.34	344.93	0.2858	344.737	0.216435	344.867	0.242613	347.7	0.249386	347.9	0.271408	348	0.261035	347.9	0.274593	347.8	0.261716	347.7	0.27087
	347.7	0.941474	344.549	0.3491	344.83	0.2842	344.637	0.213759	344.767	0.245351	347.6	0.246163	347.8	0.276471	347.9	0.266626	347.8	0.273712	347.7	0.266396	347.6	0.271811
	347.6	0.939789	344.449	0.3546	344.73	0.2901	344.537	0.216071	344.667	0.247741	347.5	0.258778	347.7	0.277272	347.8	0.267946	347.7	0.272511	347.6	0.268758	347.5	0.278907
	347.5	0.938526	344.349	0.3588	344.63	0.2899	344.437	0.218409	344.567	0.250429	347.4	0.250982	347.6	0.28006	347.7	0.262411	347.6	0.274726	347.5	0.270485	347.4	0.279301
	347.4	0.914105	344.249	0.3544	344.53	0.2943	344.337	0.217812	344.467	0.250031	347.3	0.253714	347.5	0.28647	347.6	0.271486	347.5	0.273045	347.4	0.272211	347.3	0.278491
	347.3	0.906947	344.149	0.3538	344.43	0.303	344.237	0.219344	344.367	0.251002	347.2	0.253622	347.4	0.281663	347.5	0.272273	347.4	0.279157	347.3	0.271371	347.2	0.283768
	347.2	0.863579	344.049	0.3588	344.33	0.3041	344.137	0.220617	344.267	0.251873	347.1	0.254543	347.3	0.283842	347.4	0.271907	347.3	0.280624	347.2	0.271234	347.1	0.283024
	347.1	0.888842	343.949	0.3603	344.23	0.3136	344.037	0.220176	344.167	0.25384	347	0.255862	347.2	0.284771	347.3	0.274605	347.2	0.278276	347.1	0.269576	347	0.278031
	347	0.912421	343.849	0.3655	344.13	0.3153	343.937	0.22189	344.067	0.257151	346.9	0.250829	347.1	0.281855	347.2	0.278566	347.1	0.284467	347	0.270848	346.9	0.282104
	346.9	0.888	343.749	0.3573	344.03	0.3168	343.837	0.222774	343.967	0.261258	346.8	0.254021	347	0.288232	347.1	0.278398	347	0.281238	346.9	0.272847	346.8	0.28782
	346.8	0.900211	343.649	0.3616	343.93	0.3212	343.737	0.228801	343.867	0.265639	346.7	0.254573	346.9	0.288264	347	0.279437	346.9	0.285829	346.8	0.275482	346.7	0.279608
	346.7	0.917474	343.549	0.3612	343.83	0.3289	343.637	0.228619	343.767	0.267108	346.6	0.251934	346.8	0.284931	346.9	0.274942	346.8	0.282386	346.7	0.275982	346.6	0.281338
	346.6	0.909053	343.449	0.3406	343.73	0.3251	343.537	0.228905	343.667	0.271415	346.5	0.255187	346.7	0.284899	346.8	0.27747	346.7	0.285802	346.6	0.274074	346.5	0.279279
	346.5	0.905684	343.349	0.3433	343.63	0.3342	343.437	0.23423	343.567	0.276294	346.4	0.253131	346.6	0.287976	346.7	0.2757	346.6	0.285722	346.5	0.275755	346.4	0.278294
	346.4	0.916211	343.249	0.3364	343.53	0.3339	343.337	0.236984	343.467	0.280277	346.3	0.253438	346.5	0.28788	346.6	0.276712	346.5	0.284441	346.4	0.27153	346.3	0.275228
	346.3	0.903579	343.149	0.3343	343.43	0.341	343.237	0.240725	343.367	0.286401	346.2	0.255494	346.4	0.286822	346.5	0.273537	346.4	0.291113	346.3	0.269962	346.2	0.27744
	346.2	0.903579	343.049	0.3478	343.33	0.3401	343.137	0.242986	343.267	0.295512	346.1	0.254205	346.3	0.286694	346.4	0.277021	346.3	0.283453	346.2	0.270098	346.1	0.274527
	346.1	0.933474	342.949	0.3405	343.23	0.3445	343.037	0.244233	343.167	0.295935	346	0.256845	346.2	0.287367	346.3	0.276038	346.2	0.282466	346.1	0.265351	346	0.273607
	346	0.895158	342.849	0.3322	343.13	0.3454	342.937	0.244129	343.067	0.308357	345.9	0.249048	346.1	0.285989	346.2	0.278678	346.1	0.281398	346	0.269008	345.9	0.275096
	345.9	0.894316	342.749	0.3336	343.03	0.3528	342.837	0.249974	342.967	0.311493	345.8	0.258932	346	0.288649	346.1	0.276487	346	0.286309	345.9	0.264351	345.8	0.271264
	345.8	0.897684	342.649	0.3378	342.93	0.3506	342.737	0.251637	342.867	0.318289	345.7	0.252486	345.9	0.287591	346	0.27688	345.9	0.278756	345.8	0.265828	345.7	0.269337
	345.7	0.895579	342.549	0.3452	342.83	0.349	342.637	0.247766	342.767	0.32048	345.6	0.255218	345.8	0.288745	345.9	0.276599	345.8	0.284681	345.7	0.262965	345.6	0.27698
	345.6	0.907368	342.449	0.3398	342.73	0.3428	342.537	0.255741	342.667	0.325533	345.5	0.257827	345.7	0.290636	345.8	0.276375	345.7	0.279023	345.6	0.267032	345.5	0.270563
	345.5	0.934737	342.349	0.3445	342.63	0.3476	342.437	0.2553	342.567	0.327923	345.4	0.257213	345.6	0.291629	345.7	0.275925	345.6	0.28372	345.5	0.261284	345.4	0.268702
	345.4	0.876211	342.249	0.3455	342.53	0.3483	342.337	0.258391	342.467	0.32857	345.3	0.257428	345.5	0.287976	345.6	0.274801	345.5	0.283667	345.4	0.26735	345.3	0.270673
	345.3	0.938526	342.149	0.3437	342.43	0.3543	342.237	0.264315	342.367	0.339075	345.2	0.252271	345.4	0.290924	345.5	0.27629	345.4	0.28404	345.3	0.267213	345.2	0.275578
	345.2	0.918737	342.049	0.3533	342.33	0.3505	342.137	0.268056	342.267	0.342386	345.1	0.258717	345.3	0.293296	345.4	0.278285	345.3	0.287376	345.2	0.268031	345.1	0.27398
	345.1	0.958316	341.949	0.3646	342.23	0.353	342.037	0.277304	342.167	0.348361	345	0.262001	345.2	0.288585	345.3	0.283286	345.2	0.283213	345.1	0.27346	345	0.278578
	345	0.924211	341.849	0.3797	342.13	0.3519	341.937	0.277356	342.067	0.351921	344.9	0.263935	345.1	0.292623	345.2	0.28205	345.1	0.286015	345	0.273188	344.9	0.280615
	344.9	0.883789	341.749	0.3951	342.03	0.3481	341.837	0.290008	341.967	0.350078	344.8	0.261817	345	0.295571	345.1	0.283679	345	0.28815	344.9	0.269508	344.8	0.279301
	344.8	0.894316	341.649	0.4074	341.93	0.3587	341.737	0.300738	341.867	0.357995	344.7	0.265101	344.9	0.292911	345	0.283792	344.9	0.290472	344.8	0.278231	344.7	0.285192
	344.7	0.941053	341.549	0.4379	341.83	0.3553	341.637	0.31113	341.767	0.35904	344.6	0.265531	344.8	0.299641	344.9	0.284241	344.8	0.290739	344.7	0.28132	344.6	0.287382
	344.6	0.906947	341.449	0.4401	341.73	0.3721	341.537	0.325366	341.667	0.369545	344.5	0.269061	344.7	0.298135	344.8	0.282949	344.7	0.292581	344.6	0.283092	344.5	0.292156
	344.5	0.904842	341.349	0.4876	341.63	0.3832	341.437	0.351761	341.567	0.371512	344.4	0.267189	344.6	0.303871	344.7	0.286236	344.6	0.296023	344.5	0.282297	344.4	0.297477
	344.4	0.917895	341.249	0.5173	341.53	0.4002	341.337	0.37348	341.467	0.391252	344.3	0.275015	344.5	0.302141	344.6	0.288821	344.5	0.295276	344.4	0.291179	344.3	0.301901
	344.3	0.882105	341.149	0.5653	341.43	0.4235	341.237	0.41367	341.367	0.407757	344.2	0.271025	344.4	0.307813	344.5	0.289411	344.4	0.300827	344.3	0.293496	344.2	0.304901
	344.2	0.900632	341.049	0.6045	341.33	0.4463	341.137	0.456822	341.267	0.435364	344.1	0.275353	344.3	0.31387	344.4	0.292333	344.3	0.305257	344.2	0.301629	344.1	0.308361
	344.1	0.915368	340.949	0.6674	341.23	0.4921	341.037	0.521199	341.167	0.469344	344	0.278115	344.2	0.316466	344.3	0.301239	344.2	0.311316	344.1	0.303219	344	0.316595
	344	0.909474	340.849	0.7216	341.13	0.5347	340.937	0.574509	341.067	0.511439	343.9	0.290239	344.1	0.319414	344.2	0.299947	344.1	0.316253	344	0.307308	343.9	0.322179
	343.9	0.895158	340.749	0.783	341.03	0.5953	340.837	0.650291	340.967	0.570436	343.8	0.289779	344	0.324926	344.1	0.304302	344	0.321137	343.9	0.311647	343.8	0.3238
	343.8	0.920421	340.649	0.8014	340.93	0.6617	340.737	0.712668	340.867	0.634463	343.7	0.299816	343.9	0.33406	344	0.304976	343.9	0.326261	343.8	0.315168	343.7	0.334202
	343.7	0.917474	340.549	0.8091	340.83	0.7188	340.637	0.765068	340.767	0.689353	343.6	0.300645	343.8	0.333835	343.9	0.312168	343.8	0.328876	343.7	0.32355	343.6	0.333238
	343.6	0.881263	340.449	0.7982	340.73	0.768	340.537	0.781851	340.667	0.755197	343.5	0.310129	343.7	0.344219	343.8	0.320737	343.7	0.337577	343.6	0.330138	343.5	0.347626
	343.5	0.942316	340.349	0.7453	340.63	0.7834	340.437	0.773252	340.567	0.787508	343.4	0.312185	343.6	0.344571	343.7	0.322002	343.6	0.343902	343.5	0.331524	343.4	0.349203
	343.4	0.919158	340.249	0.6868	340.53	0.8054	340.337	0.726541	340.467	0.797939	343.3	0.317772	343.5	0.353833	343.6	0.334504	343.5	0.342514	343.4	0.338293	343.3	0.361335
	343.3	0.908211	340.149	0.6034	340.43	0.7628	340.237	0.662527	340.367	0.775186	343.2	0.321578	343.4	0.364248	343.5	0.34032	343.4	0.356018	343.3	0.347834	343.2	0.360656
	343.2	0.928421	340.049	0.5334	340.33	0.7078	340.137	0.568819	340.267	0.718802	343.1	0.325107	343.3	0.365466	343.4	0.341921	343.3	0.361703	343.2	0.353809	343.1	0.375329
	343.1	0.923789	339.949	0.463	340.23	0.6235	340.037	0.482126	340.167	0.633965	343	0.339319	343.2	0.36928	343.3	0.350181	343.2	0.37147	343.1	0.362532	343	0.382687
	343	0.873263	339.849	0.4141	340.13	0.5397	339.937	0.394342	340.067	0.555849	342.9	0.344506	343.1	0.380112	343.2	0.356531	343.1	0.377876	343	0.374231	342.9	0.38722
	342.9	0.947368	339.749	0.3949	340.03	0.4499	339.837	0.334433	339.967	0.459287	342.8	0.352394	343	0.388957	343.1	0.361026	343	0.381745	342.9	0.375889	342.8	0.39403
	342.8	0.889263	339.649	0.3724	339.93	0.387	339.737	0.286917	339.867	0.394464	342.7	0.360037	342.9	0.400109	343	0.370607	342.9	0.391246	342.8	0.387224	342.7	0.408199
	342.7	0.926737	339.549	0.357	339.83	0.3441	339.637	0.260496	339.767	0.337806	342.6	0.36105	342.8	0.408217	342.9	0.372264	342.8	0.401147	342.7	0.398832	342.6	0.418535
	342.6	0.922105	339.449	0.3604	339.73	0.3269	339.537	0.23236	339.667	0.295188	342.5	0.370964	342.7	0.424144	342.8	0.384626	342.7	0.405498	342.6	0.409441	342.5	0.427689
	342.5	0.943158	339.349	0.3556	339.63	0.3022	339.437	0.22732	339.567	0.276617	342.4	0.373511	342.6	0.429272	342.7	0.389093	342.6	0.420843	342.5	0.418641	342.4	0.448143
	342.4	0.884211	339.249	0.361	339.53	0.2982	339.337	0.214746	339.467	0.254562	342.3	0.38364	342.5	0.431483	342.6	0.40272	342.5	0.427782	342.4	0.437064	342.3	0.465049
	342.3	0.934316	339.149	0.3563	339.43	0.2909	339.237	0.204952	339.367	0.246347	342.2	0.394475	342.4	0.435265	342.5	0.41275	342.4	0.443261	342.3	0.458327	342.2	0.476459
	342.2	0.913263	339.049	0.361	339.33	0.2828	339.137	0.196742	339.267	0.232207	342.1	0.396255	342.3	0.447635	342.4	0.416599	342.3	0.450867	342.2	0.475205	342.1	0.500088
	342.1	0.941474	338.949	0.3628	339.23	0.2847	339.037	0.193729	339.167	0.231212	342	0.410006	342.2	0.44991	342.3	0.434973	342.2	0.473792	342.1	0.500057	342	0.52076
	342	0.888	338.849	0.3578	339.13	0.2859	338.937	0.18991	339.067	0.22113	341.9	0.418846	342.1	0.456608	342.2	0.443093	342.1	0.482252	342	0.519888	341.9	0.551813
	341.9	0.938105	338.749	0.3573	339.03	0.2865	338.837	0.186688	338.967	0.221229	341.8	0.429251	342	0.462889	342.1	0.45686	342	0.500961	341.9	0.544422	341.8	0.562807
	341.8	0.925895	338.649	0.3518	338.93	0.2925	338.737	0.182531	338.867	0.217968	341.7	0.447268	341.9	0.476702	342	0.477088	341.9	0.50814	341.8	0.568047	341.7	0.591648
	341.7	0.953684	338.549	0.3462	338.83	0.2956	338.637	0.184142	338.767	0.215728	341.6	0.452271	341.8	0.479971	341.9	0.482258	341.8	0.533173	341.7	0.602394	341.6	0.620927
	341.6	0.911158	338.449	0.3413	338.73	0.3028	338.537	0.181336	338.667	0.221503	341.5	0.487017	341.7	0.494488	341.8	0.514287	341.7	0.546143	341.6	0.621544	341.5	0.636607
	341.5	0.927158	338.349	0.3342	338.63	0.3017	338.437	0.18487	338.567	0.217495	341.4	0.496961	341.6	0.500128	341.7	0.527997	341.6	0.568268	341.5	0.651689	341.4	0.657739
	341.4	0.934737	338.249	0.3234	338.53	0.3082	338.337	0.186896	338.467	0.227303	341.3	0.522713	341.5	0.527496	341.6	0.547917	341.5	0.580464	341.4	0.664297	341.3	0.690194
	341.3	0.917474	338.149	0.3124	338.43	0.3068	338.237	0.186714	338.367	0.229469	341.2	0.548496	341.4	0.539354	341.5	0.557525	341.4	0.606778	341.3	0.702438	341.2	0.705523
	341.2	0.958316	338.049	0.3054	338.33	0.3205	338.137	0.193391	338.267	0.235867	341.1	0.590915	341.3	0.561755	341.4	0.584553	341.3	0.622418	341.2	0.719043	341.1	0.730269
	341.1	0.925895	337.949	0.3046	338.23	0.3167	338.037	0.188429	338.167	0.239003	341	0.64027	341.2	0.584797	341.3	0.614981	341.2	0.657246	341.1	0.754072	341	0.748423
	341	0.888842	337.849	0.2925	338.13	0.3223	337.937	0.191001	338.067	0.246397	340.9	0.694936	341.1	0.612165	341.2	0.633917	341.1	0.680064	341	0.772836	340.9	0.77479
	340.9	0.917895	337.749	0.3048	338.03	0.3199	337.837	0.193651	337.967	0.254213	340.8	0.73361	341	0.637322	341.1	0.666732	341	0.706565	340.9	0.794507	340.8	0.791411
	340.8	0.891368	337.649	0.2978	337.93	0.3219	337.737	0.193729	337.867	0.262353	340.7	0.772959	340.9	0.673471	341	0.703453	340.9	0.730664	340.8	0.81786	340.7	0.806544
	340.7	0.938526	337.549	0.2942	337.83	0.3225	337.637	0.197028	337.767	0.27256	340.6	0.801719	340.8	0.72135	340.9	0.739078	340.8	0.773365	340.7	0.820063	340.6	0.809434
	340.6	0.895579	337.449	0.2881	337.73	0.3271	337.537	0.199444	337.667	0.286326	340.5	0.78981	340.7	0.758941	340.8	0.771332	340.7	0.79202	340.6	0.81886	340.5	0.786397
	340.5	0.940211	337.349	0.289	337.63	0.3234	337.437	0.20399	337.567	0.293445	340.4	0.765961	340.6	0.802718	340.7	0.804259	340.6	0.819829	340.5	0.78399	340.4	0.759044
	340.4	0.915789	337.249	0.2978	337.53	0.3309	337.337	0.204822	337.467	0.303278	340.3	0.702916	340.5	0.817427	340.6	0.826174	340.5	0.832159	340.4	0.749506	340.3	0.704866
	340.3	0.958316	337.149	0.3001	337.43	0.3246	337.237	0.208017	337.367	0.306863	340.2	0.616421	340.4	0.827009	340.5	0.831203	340.4	0.813611	340.3	0.672429	340.2	0.640001
	340.2	0.929263	337.049	0.3012	337.33	0.3294	337.137	0.21168	337.267	0.319484	340.1	0.522007	340.3	0.82044	340.4	0.80749	340.3	0.782626	340.2	0.59985	340.1	0.556806
	340.1	0.943158	336.949	0.2988	337.23	0.3227	337.037	0.219162	337.167	0.321924	340	0.44337	340.2	0.772657	340.3	0.758436	340.2	0.718948	340.1	0.511733	340	0.472648
	340	0.888	336.849	0.3183	337.13	0.3307	336.937	0.220383	337.067	0.324189	339.9	0.379865	340.1	0.711095	340.2	0.694912	340.1	0.651935	340	0.440313	339.9	0.411725
	339.9	0.924211	336.749	0.3264	337.03	0.3206	336.837	0.226774	336.967	0.325932	339.8	0.327133	340	0.610627	340.1	0.613267	340	0.563064	339.9	0.375503	339.8	0.350999
	339.8	0.912421	336.649	0.3373	336.93	0.3284	336.737	0.235919	336.867	0.323119	339.7	0.294598	339.9	0.528041	340	0.524738	339.9	0.478142	339.8	0.332432	339.7	0.317405
	339.7	0.942737	336.549	0.3478	336.83	0.3251	336.637	0.243193	336.767	0.325035	339.6	0.280356	339.8	0.446513	339.9	0.449555	339.8	0.415853	339.7	0.297767	339.6	0.284338
	339.6	0.908211	336.449	0.3671	336.73	0.3317	336.537	0.25782	336.667	0.325782	339.5	0.264027	339.7	0.394084	339.8	0.39033	339.7	0.359381	339.6	0.277231	339.5	0.270498
	339.5	0.933474	336.349	0.3892	336.63	0.3294	336.437	0.26803	336.567	0.332653	339.4	0.252824	339.6	0.351045	339.7	0.341921	339.6	0.32474	339.5	0.265146	339.4	0.263183
	339.4	0.921263	336.249	0.4246	336.53	0.3324	336.337	0.290424	336.467	0.339897	339.3	0.244076	339.5	0.321754	339.6	0.310314	339.5	0.303069	339.4	0.255287	339.3	0.256657
	339.3	0.946105	336.149	0.4605	336.43	0.3511	336.237	0.311104	336.367	0.347788	339.2	0.241836	339.4	0.304416	339.5	0.292979	339.4	0.285749	339.3	0.248063	339.2	0.252278
	339.2	0.941895	336.049	0.5007	336.33	0.3659	336.137	0.343682	336.267	0.36016	339.1	0.233425	339.3	0.289867	339.4	0.274661	339.3	0.278569	339.2	0.243293	339.1	0.251423
	339.1	0.919158	335.949	0.5574	336.23	0.3817	336.037	0.380521	336.167	0.384083	339	0.234684	339.2	0.282207	339.3	0.268171	339.2	0.27526	339.1	0.239568	339	0.248007
	339	0.965895	335.849	0.6291	336.13	0.4251	335.937	0.439104	336.067	0.404421	338.9	0.241037	339.1	0.28115	339.2	0.265137	339.1	0.266186	339	0.244974	338.9	0.255212
	338.9	0.914105	335.749	0.7066	336.03	0.4645	335.837	0.503221	335.967	0.446417	338.8	0.234991	339	0.2774	339.1	0.261512	339	0.269709	338.9	0.242952	338.8	0.252518
	338.8	0.976421	335.649	0.7966	335.93	0.5235	335.737	0.595604	335.867	0.489731	338.7	0.243616	338.9	0.279451	339	0.258646	338.9	0.272458	338.8	0.248041	338.7	0.258168
	338.7	0.933053	335.549	0.8813	335.83	0.6024	335.637	0.696171	335.767	0.555201	338.6	0.242204	338.8	0.283329	338.9	0.257832	338.8	0.276781	338.7	0.247768	338.6	0.262176
	338.6	0.935158	335.449	0.9548	335.73	0.6857	335.537	0.801855	335.667	0.642553	338.5	0.247053	338.7	0.284675	338.8	0.262917	338.7	0.272565	338.6	0.249926	338.5	0.267235
	338.5	0.925474	335.349	0.9984	335.63	0.7947	335.437	0.90385	335.567	0.745339	338.4	0.251166	338.6	0.291085	338.7	0.263395	338.6	0.282146	338.5	0.255151	338.4	0.272928
	338.4	0.928	335.249	1	335.53	0.8919	335.337	0.96924	335.467	0.844166	338.3	0.256415	338.5	0.295924	338.6	0.269098	338.5	0.282493	338.4	0.259422	338.3	0.275031
	338.3	0.936421	335.149	0.9581	335.43	0.958	335.237	1	335.367	0.935252	338.2	0.268508	338.4	0.30557	338.5	0.275532	338.4	0.297331	338.3	0.263579	338.2	0.279783
	338.2	0.931368	335.049	0.8807	335.33	1	335.137	0.97241	335.267	0.993602	338.1	0.270995	338.3	0.307268	338.4	0.280645	338.3	0.297811	338.2	0.267441	338.1	0.291674
	338.1	0.914947	334.949	0.7756	335.23	0.9898	335.037	0.904084	335.167	1	338	0.277716	338.2	0.310024	338.3	0.284241	338.2	0.299066	338.1	0.272938	338	0.292506
	338	0.969263	334.849	0.6574	335.13	0.9202	334.937	0.799179	335.067	0.961465	337.9	0.287385	338.1	0.322587	338.2	0.29222	338.1	0.305738	338	0.283728	337.9	0.299229
	337.9	0.912	334.749	0.5487	335.03	0.8303	334.837	0.665827	334.967	0.870031	337.8	0.29954	338	0.326048	338.1	0.291462	338	0.311529	337.9	0.286886	337.8	0.309916
	337.8	0.939789	334.649	0.4529	334.93	0.7001	334.737	0.513743	334.867	0.741057	337.7	0.303346	337.9	0.33547	338	0.297502	337.9	0.31676	337.8	0.299857	337.7	0.312391
	337.7	0.919579	334.549	0.3755	334.83	0.5647	334.637	0.399304	334.767	0.604341	337.6	0.315408	337.8	0.342488	337.9	0.306662	337.8	0.329036	337.7	0.307217	337.6	0.325245
	337.6	0.934737	334.449	0.3331	334.73	0.4519	334.537	0.304843	334.667	0.462697	337.5	0.326734	337.7	0.355179	337.8	0.316242	337.7	0.330424	337.6	0.324777	337.5	0.340312
	337.5	0.955368	334.349	0.3047	334.63	0.3593	334.437	0.24696	334.567	0.355057	337.4	0.331676	337.6	0.359153	337.7	0.320934	337.6	0.347371	337.5	0.334999	337.4	0.354459
	337.4	0.948632	334.249	0.2886	334.53	0.304	334.337	0.204484	334.467	0.27826	337.3	0.337201	337.5	0.37601	337.6	0.331526	337.5	0.359674	337.4	0.351423	337.3	0.377299
	337.3	0.949474	334.149	0.2684	334.43	0.2578	334.237	0.181206	334.367	0.226183	337.2	0.350338	337.4	0.380336	337.5	0.34327	337.4	0.376434	337.3	0.366348	337.2	0.393439
	337.2	0.951579	334.049	0.2611	334.33	0.2304	334.137	0.160475	334.267	0.189938	337.1	0.355801	337.3	0.395975	337.4	0.361729	337.3	0.389511	337.2	0.383135	337.1	0.422477
	337.1	0.949895	333.949	0.2535	334.23	0.2166	334.037	0.15198	334.167	0.169973	337	0.371209	337.2	0.410364	337.3	0.371871	337.2	0.406805	337.1	0.407919	337	0.44696
	337	0.953684	333.849	0.2573	334.13	0.1996	333.937	0.142861	334.067	0.151029	336.9	0.373849	337.1	0.422061	337.2	0.386059	337.1	0.422204	337	0.437746	336.9	0.478429
	336.9	0.924211	333.749	0.2394	334.03	0.1894	333.837	0.135145	333.967	0.140499	336.8	0.390761	337	0.424048	337.1	0.404153	337	0.437577	336.9	0.467232	336.8	0.511607
	336.8	0.962105	333.649	0.247	333.93	0.1831	333.737	0.126286	333.867	0.130741	336.7	0.394322	336.9	0.440937	337	0.416711	336.9	0.455217	336.8	0.504577	336.7	0.544455
	336.7	0.923789	333.549	0.2367	333.83	0.1713	333.637	0.121194	333.767	0.12285	336.6	0.414273	336.8	0.442732	336.9	0.434411	336.8	0.481825	336.7	0.542718	336.6	0.579056
	336.6	0.911158	333.449	0.2379	333.73	0.1701	333.537	0.115556	333.667	0.119489	336.5	0.426458	336.7	0.463402	336.8	0.45582	336.7	0.49629	336.6	0.57334	336.5	0.620489
	336.5	0.96	333.349	0.2331	333.63	0.1665	333.437	0.115245	333.567	0.114436	336.4	0.451197	336.6	0.466703	336.7	0.474728	336.6	0.531171	336.5	0.622158	336.4	0.657871
	336.4	0.928	333.249	0.2292	333.53	0.1646	333.337	0.11075	333.467	0.108511	336.3	0.469982	336.5	0.484329	336.6	0.497429	336.5	0.563811	336.4	0.650553	336.3	0.698318
	336.3	0.939368	333.149	0.2277	333.43	0.1599	333.237	0.109841	333.367	0.102786	336.2	0.498373	336.4	0.492277	336.5	0.520524	336.4	0.585562	336.3	0.698144	336.2	0.735174
	336.2	0.943579	333.049	0.2331	333.33	0.1581	333.137	0.110594	333.267	0.103134	336.1	0.52922	336.3	0.515895	336.4	0.549603	336.3	0.613504	336.2	0.736172	336.1	0.774571
	336.1	0.954526	332.949	0.2242	333.23	0.1587	333.037	0.1061	333.167	0.103881	336	0.570995	336.2	0.531983	336.3	0.582671	336.2	0.645476	336.1	0.77463	336	0.805886
	336	0.950737	332.849	0.225	333.13	0.1531	332.937	0.106204	333.067	0.102138	335.9	0.623143	336.1	0.552782	336.2	0.607395	336.1	0.674966	336	0.813703	335.9	0.838779
	335.9	0.926737	332.749	0.2219	333.03	0.1546	332.837	0.101528	332.967	0.100222	335.8	0.671547	336	0.587136	336.1	0.646672	336	0.700667	335.9	0.847232	335.8	0.874825
	335.8	0.937684	332.649	0.2217	332.93	0.1495	332.737	0.103788	332.867	0.0954669	335.7	0.744874	335.9	0.614633	336	0.678027	335.9	0.727969	335.8	0.891325	335.7	0.908243
	335.7	0.904421	332.549	0.2138	332.83	0.1495	332.637	0.0994233	332.767	0.0964626	335.6	0.835144	335.8	0.657704	335.9	0.719664	335.8	0.772458	335.7	0.930329	335.6	0.937018
	335.6	0.954105	332.449	0.2275	332.73	0.1451	332.537	0.0992934	332.667	0.0934505	335.5	0.909791	335.7	0.700359	335.8	0.756497	335.7	0.813504	335.6	0.96329	335.5	0.981517
	335.5	0.894316	332.349	0.2149	332.63	0.1492	332.437	0.0951886	332.567	0.093102	335.4	0.956354	335.6	0.763139	335.7	0.804934	335.6	0.873365	335.5	0.999	335.4	0.995664
	335.4	0.965895	332.249	0.2211	332.53	0.1474	332.337	0.094669	332.467	0.0911105	335.3	1	335.5	0.828035	335.6	0.85868	335.5	0.917374	335.4	1	335.3	1
	335.3	0.938105	332.149	0.2124	332.43	0.1469	332.237	0.0925907	332.367	0.0875756	335.2	0.967833	335.4	0.890911	335.5	0.925997	335.4	0.968828	335.3	0.979419	335.2	0.950224
	335.2	0.946947	332.049	0.2201	332.33	0.144	332.137	0.0952925	332.267	0.0882228	335.1	0.920135	335.3	0.95773	335.4	0.974265	335.3	0.991299	335.2	0.930057	335.1	0.89495
	335.1	0.946947	331.949	0.2219	332.23	0.1458	332.037	0.093474	332.167	0.0866795	335	0.816329	335.2	0.993719	335.3	1	335.2	1	335.1	0.852003	335	0.803215
	335	0.932211	331.849	0.2164	332.13	0.1442	331.937	0.0945391	332.067	0.0850863	334.9	0.687446	335.1	1	335.2	0.998399	335.1	0.97075	335	0.745531	334.9	0.687193
	334.9	0.890526	331.749	0.2167	332.03	0.1388	331.837	0.0950068	331.967	0.0864305	334.8	0.540331	335	0.961447	335.1	0.967241	335	0.911689	334.9	0.61114	334.8	0.555186
	334.8	0.941474	331.649	0.2145	331.93	0.139	331.737	0.0907461	331.867	0.0845635	334.7	0.420196	334.9	0.878798	335	0.876661	334.9	0.803949	334.8	0.490516	334.7	0.44015
	334.7	0.894316	331.549	0.2166	331.83	0.1366	331.637	0.0923309	331.767	0.082572	334.6	0.314856	334.8	0.767402	334.9	0.76723	334.8	0.684788	334.7	0.380001	334.6	0.33418
	334.6	0.939368	331.449	0.2146	331.73	0.137	331.537	0.0890055	331.667	0.0835678	334.5	0.248527	334.7	0.630817	334.8	0.636165	334.7	0.554603	334.6	0.28316	334.5	0.258672
	334.5	0.928421	331.349	0.2232	331.63	0.1379	331.437	0.0897849	331.567	0.0847626	334.4	0.202885	334.6	0.495513	334.7	0.505324	334.6	0.43344	334.5	0.224484	334.4	0.202457
	334.4	0.92	331.249	0.2144	331.53	0.1363	331.337	0.0929284	331.467	0.0859575	334.3	0.173941	334.5	0.378157	334.6	0.39401	334.5	0.331305	334.4	0.175553	334.3	0.166762
	334.3	0.941053	331.149	0.2247	331.43	0.1406	331.237	0.089681	331.367	0.0839412	334.2	0.155924	334.4	0.290155	334.5	0.301408	334.4	0.254897	334.3	0.152427	334.2	0.140592
	334.2	0.970526	331.049	0.2198	331.33	0.1364	331.137	0.0927465	331.267	0.0810535	334.1	0.14291	334.3	0.232823	334.4	0.232967	334.3	0.20838	334.2	0.134504	334.1	0.126423
	334.1	0.946526	330.949	0.21	331.23	0.1409	331.037	0.0889535	331.167	0.0815265	334	0.129773	334.2	0.196257	334.3	0.193072	334.2	0.175073	334.1	0.11908	334	0.112408
	334	0.943158	330.849	0.2168	331.13	0.1382	330.937	0.0920711	331.067	0.0837171	333.9	0.117925	334.1	0.168504	334.2	0.16478	334.1	0.149613	334	0.108289	333.9	0.10367
	333.9	0.962947	330.749	0.2108	331.03	0.1386	330.837	0.0881222	330.967	0.0806552	333.8	0.108901	334	0.151936	334.1	0.147557	334	0.134454	333.9	0.0980669	333.8	0.0918886
	333.8	0.943158	330.649	0.2153	330.93	0.1389	330.737	0.0885638	330.867	0.0831943	333.7	0.10531	333.9	0.137258	334	0.132161	333.9	0.123459	333.8	0.0932282	333.7	0.0876183
	333.7	0.949895	330.549	0.2076	330.83	0.1407	330.637	0.0879923	330.767	0.0816509	333.6	0.102455	333.8	0.129727	333.9	0.121625	333.8	0.112463	333.7	0.0859363	333.6	0.0837859
	333.6	0.947789	330.449	0.2224	330.73	0.1399	330.537	0.0891614	330.667	0.0812278	333.5	0.0965623	333.7	0.118254	333.8	0.113871	333.7	0.10403	333.6	0.0793712	333.5	0.0778513
	333.5	0.963368	330.349	0.2122	330.63	0.1363	330.437	0.0899927	330.567	0.0826218	333.4	0.0940147	333.6	0.113703	333.7	0.105555	333.6	0.100187	333.5	0.0775085	333.4	0.0725517
	333.4	0.933895	330.249	0.2154	330.53	0.1379	330.337	0.0880443	330.467	0.0819497	333.3	0.0935543	333.5	0.10614	333.6	0.101031	333.5	0.0935681	333.4	0.0735558	333.3	0.0704932
	333.3	0.930105	330.149	0.2213	330.43	0.1388	330.237	0.0913437	330.367	0.0812775	333.2	0.0927563	333.4	0.102711	333.5	0.0931925	333.4	0.0887643	333.3	0.0718294	333.2	0.0683909
	333.2	0.927579	330.049	0.215	330.33	0.138	330.137	0.0913696	330.267	0.0816261	333.1	0.0912216	333.3	0.0986732	333.4	0.0899615	333.3	0.085455	333.2	0.0692624	333.1	0.0667484
	333.1	1	329.949	0.2205	330.23	0.1398	330.037	0.0889795	330.167	0.0816012	333	0.0864027	333.2	0.0944751	333.3	0.0876296	333.2	0.0826261	333.1	0.0676723	333	0.0639891
	333	0.952842	329.849	0.2161	330.13	0.1341	329.937	0.0887197	330.067	0.0819497	332.9	0.0868324	333.1	0.0926163	333.2	0.0872925	333.1	0.0814785	333	0.0682629	332.9	0.0626533
	332.9	0.987789	329.749	0.2117	330.03	0.1386	329.837	0.0918892	329.967	0.0804063	332.8	0.0839472	333	0.0913665	333.1	0.0860282	333	0.0776087	332.9	0.0638786	332.8	0.0603101
	332.8	0.955368	329.649	0.2174	329.93	0.1342	329.737	0.0906422	329.867	0.0817505	332.7	0.0822284	332.9	0.0887707	333	0.0813643	332.9	0.0760608	332.8	0.0629245	332.7	0.0594341
	332.7	0.989474	329.549	0.2125	329.83	0.1406	329.637	0.0904084	329.767	0.080481	332.6	0.0780233	332.8	0.0880336	332.9	0.0817296	332.8	0.0760341	332.7	0.0604711	332.6	0.0575727
	332.6	0.961684	329.449	0.2176	329.73	0.1368	329.537	0.0887977	329.667	0.0814767	332.5	0.0821056	332.7	0.0895398	332.8	0.0802967	332.7	0.0742994	332.6	0.0598351	332.5	0.0536966
	332.5	0.932632	329.349	0.2224	329.63	0.1334	329.437	0.0907201	329.567	0.0805307	332.4	0.0785758	332.6	0.0836752	332.7	0.0765038	332.6	0.0705097	332.5	0.0589037	332.4	0.0530834
	332.4	0.959158	329.249	0.2134	329.53	0.1366	329.337	0.0906422	329.467	0.0818252	332.3	0.0785451	332.5	0.0831304	332.6	0.07656	332.5	0.068775	332.4	0.057041	332.3	0.0544849
	332.3	0.935158	329.149	0.2179	329.43	0.1349	329.237	0.0854983	329.367	0.0847378	332.2	0.0771332	332.4	0.078772	332.5	0.0720928	332.4	0.0677342	332.3	0.0550419	332.2	0.0509154
	332.2	0.938526	329.049	0.2149	329.33	0.1368	329.137	0.0893173	329.267	0.0820741	332.1	0.0736648	332.3	0.0776183	332.4	0.0715871	332.3	0.0661329	332.2	0.0554054	332.1	0.0529082
	332.1	0.954526	328.949	0.2156	329.23	0.1353	329.037	0.089577	329.167	0.0831197	332	0.0730816	332.2	0.078131	332.3	0.0694519	332.2	0.0641046	332.1	0.0540651	332	0.0510468
	332	0.949474	328.849	0.2169	329.13	0.1377	328.937	0.0891354	329.067	0.0792114	331.9	0.0726212	332.1	0.076753	332.2	0.0663333	332.1	0.0622631	332	0.0547466	331.9	0.0524264
	331.9	0.972211	328.749	0.2156	329.03	0.1348	328.837	0.0838356	328.967	0.0817256	331.8	0.0733886	332	0.074061	332.1	0.0702105	332	0.0610088	331.9	0.0548829	331.8	0.0500394
	331.8	0.967158	328.649	0.2158	328.93	0.1405	328.737	0.0882001	328.867	0.0794105	331.7	0.0730816	331.9	0.0773939	332	0.0708566	331.9	0.0622898	331.8	0.0544059	331.7	0.0491197
	331.7	0.937684	328.549	0.2125	328.83	0.1407	328.637	0.085836	328.767	0.0800578	331.6	0.0724985	331.8	0.0769773	331.9	0.0682438	331.8	0.0628236	331.7	0.0537698	331.6	0.0481999
	331.6	0.939368	328.449	0.2164	328.73	0.1331	328.537	0.0880702	328.667	0.0805058	331.5	0.0728975	331.7	0.0768812	331.8	0.0666704	331.7	0.0623432	331.6	0.0526567	331.5	0.0504993
	331.5	0.916632	328.349	0.211	328.63	0.1351	328.437	0.0861218	328.567	0.0781658	331.4	0.0713935	331.6	0.0724907	331.7	0.0664457	331.6	0.061329	331.5	0.053111	331.4	0.0485284
	331.4	0.949474	328.249	0.2153	328.53	0.1393	328.337	0.0864855	328.467	0.0785144	331.3	0.0706262	331.5	0.0752468	331.6	0.0658838	331.5	0.0603149	331.4	0.0522932	331.3	0.0488131
	331.3	0.939368	328.149	0.2146	328.43	0.1345	328.237	0.0887197	328.367	0.0813273	331.2	0.0707489	331.4	0.0750865	331.5	0.0657995	331.4	0.0606618	331.3	0.0524522	331.2	0.0491416
	331.2	0.927579	328.049	0.2157	328.33	0.1371	328.137	0.0891874	328.267	0.0793109	331.1	0.0716083	331.3	0.0757275	331.4	0.0658557	331.3	0.0606085	331.2	0.0521342	331.1	0.0495357
	331.1	0.943158	327.949	0.2127	328.23	0.1427	328.037	0.0873168	328.167	0.0810784	331	0.072744	331.2	0.0710806	331.3	0.0666985	331.2	0.0611155	331.1	0.0492038	331	0.0464042
	331	0.978105	327.849	0.2161	328.13	0.1363	327.937	0.0879663	328.067	0.0800329	330.9	0.0709331	331.1	0.0752147	331.2	0.0656309	331.1	0.0611956	331	0.0508848	330.9	0.0489664

## Sheet: Pd L3 XANES, Fig 1e
Pd content (%)	20		50		80		90		100
	Incident Energy (eV)	normalized intensity	Incident Energy (eV)	Incident Energy (eV)	Incident Energy (eV)	normalized intensity	Incident Energy (eV)	normalized intensity	Incident Energy (eV)	normalized intensity
	3060	0.00691948	3060	0.00209412	3060	0.0024329	3060	0.00214471	3060	0.00210258
	3065	0.00436904	3065	0.00234017	3065	0.00203889	3065	0.00130617	3065	0.00159865
	3070	0.00201706	3070	0.000927911	3070	0.000711023	3070	0.00081343	3070	0.000990571
	3075	-9.19988e-05	3075	0.000101074	3075	0.000269046	3075	0.000407162	3075	0.00018992
	3080	-0.001653	3080	-0.000362435	3080	-0.000224364	3080	-0.000206609	3080	-0.000338004
	3085	-0.00197475	3085	-0.000560502	3085	-0.000774158	3085	-0.000524872	3085	-0.000531
	3090	-0.00435056	3090	-0.000799878	3090	-0.00102766	3090	-0.000904159	3090	-0.000781664
	3095	-0.0043827	3095	-0.00138345	3095	-0.00128241	3095	-0.00106407	3095	-0.000996928
	3100	-0.00358595	3100	-0.00184731	3100	-0.00156274	3100	-0.00127376	3100	-0.00134357
	3105	-0.00413048	3105	-0.00152907	3105	-0.00147534	3105	-0.00129207	3105	-0.0014276
	3110	-0.00284965	3110	-0.0013863	3110	-0.00144933	3110	-0.00138364	3110	-0.00160811
	3115	-0.0021415	3115	-0.00140324	3115	-0.00159208	3115	-0.00151443	3115	-0.00134221
	3120	-0.000941272	3120	-0.00117633	3120	-0.00109995	3120	-0.000795022	3120	-0.0011924
	3125	0.000440951	3125	-0.00109629	3125	-0.000701992	3125	-0.000791014	3125	-0.000538218
	3130	0.00264982	3130	-4.22399e-05	3130	-0.000460586	3130	-0.000275583	3130	-0.000513384
	3135	0.00376721	3135	0.000747639	3135	0.000749101	3135	0.000655039	3135	0.000715824
	3140	0.00593833	3140	0.0015746	3140	0.00167793	3140	0.00153862	3140	0.00154042
	3145	0.00854684	3145	0.00380154	3145	0.00377173	3145	0.0031601	3145	0.00347514
	3150	0.0125924	3150	0.00650968	3150	0.00586933	3150	0.00650882	3150	0.00626455
	3155	0.0148413	3155	0.0115485	3155	0.0106715	3155	0.0104348	3155	0.0104805
	3160	0.0234442	3160	0.018345	3160	0.0190867	3160	0.0192292	3160	0.0188643
	3165	0.0390647	3165	0.0365527	3165	0.0385039	3165	0.0396881	3165	0.0392354
	3165.1	0.040513	3165.1	0.038195	3165.1	0.0405775	3165.1	0.0397464	3165.1	0.0399615
	3165.2	0.0390969	3165.2	0.0385354	3165.2	0.040255	3165.2	0.0409517	3165.2	0.040488
	3165.3	0.0405935	3165.3	0.0396093	3165.3	0.0411274	3165.3	0.0415729	3165.3	0.0418487
	3165.4	0.0413258	3165.4	0.0379583	3165.4	0.042516	3165.4	0.0430669	3165.4	0.0416255
	3165.5	0.0426762	3165.5	0.0397364	3165.5	0.0430429	3165.5	0.0426661	3165.5	0.0425901
	3165.6	0.0417055	3165.6	0.040969	3165.6	0.0424665	3165.6	0.0441353	3165.6	0.0443675
	3165.7	0.0419738	3165.7	0.0422529	3165.7	0.044134	3165.7	0.0449251	3165.7	0.0446464
	3165.8	0.0449138	3165.8	0.0427594	3165.8	0.0465604	3165.8	0.0458005	3165.8	0.0458039
	3165.9	0.0446729	3165.9	0.0434088	3165.9	0.0463609	3165.9	0.0465273	3165.9	0.0472582
	3166	0.046773	3166	0.045351	3166	0.0465138	3166	0.0480814	3166	0.0478462
	3166.1	0.044975	3166.1	0.0455876	3166.1	0.0487999	3166.1	0.0492721	3166.1	0.0484004
	3166.2	0.0424691	3166.2	0.0470451	3166.2	0.0493983	3166.2	0.0488349	3166.2	0.0498125
	3166.3	0.0466271	3166.3	0.0471374	3166.3	0.0495968	3166.3	0.0504818	3166.3	0.0507121
	3166.4	0.0470023	3166.4	0.049751	3166.4	0.0515575	3166.4	0.050984	3166.4	0.0517379
	3166.5	0.049271	3166.5	0.048598	3166.5	0.053708	3166.5	0.0521452	3166.5	0.0531515
	3166.6	0.0487715	3166.6	0.0494522	3166.6	0.0532648	3166.6	0.0539993	3166.6	0.0545493
	3166.7	0.0520407	3166.7	0.0505721	3166.7	0.0536969	3166.7	0.0549883	3166.7	0.0546905
	3166.8	0.0512297	3166.8	0.0526804	3166.8	0.0549154	3166.8	0.0566963	3166.8	0.0558318
	3166.9	0.0521562	3166.9	0.0532516	3166.9	0.0566661	3166.9	0.056017	3166.9	0.0574656
	3167	0.0524128	3167	0.0526416	3167	0.0576303	3167	0.0588021	3167	0.0580287
	3167.1	0.0512957	3167.1	0.0563537	3167.1	0.0594136	3167.1	0.0593909	3167.1	0.0602619
	3167.2	0.0553178	3167.2	0.0569318	3167.2	0.0618396	3167.2	0.0606479	3167.2	0.0615374
	3167.3	0.0565074	3167.3	0.0590293	3167.3	0.062537	3167.3	0.0627106	3167.3	0.0635183
	3167.4	0.0571911	3167.4	0.0589175	3167.4	0.063197	3167.4	0.0647901	3167.4	0.064856
	3167.5	0.0574974	3167.5	0.0612098	3167.5	0.0645462	3167.5	0.0662098	3167.5	0.0663124
	3167.6	0.0586364	3167.6	0.0601634	3167.6	0.0672174	3167.6	0.0679572	3167.6	0.0664472
	3167.7	0.0603506	3167.7	0.0627082	3167.7	0.0681277	3167.7	0.0682992	3167.7	0.0695329
	3167.8	0.0631933	3167.8	0.0649538	3167.8	0.0720299	3167.8	0.0704832	3167.8	0.0717509
	3167.9	0.060031	3167.9	0.0665555	3167.9	0.0722481	3167.9	0.0737547	3167.9	0.0727573
	3168	0.0630125	3168	0.0673206	3168	0.0734964	3168	0.0738295	3168	0.075524
	3168.1	0.0679009	3168.1	0.0697245	3168.1	0.0744015	3168.1	0.0766859	3168.1	0.0770031
	3168.2	0.064947	3168.2	0.0711792	3168.2	0.0783642	3168.2	0.0790432	3168.2	0.0784548
	3168.3	0.0682672	3168.3	0.0729533	3168.3	0.07735	3168.3	0.08154	3168.3	0.0807156
	3168.4	0.0718878	3168.4	0.0759949	3168.4	0.082287	3168.4	0.0821543	3168.4	0.0824437
	3168.5	0.0703764	3168.5	0.0759513	3168.5	0.0854782	3168.5	0.0845407	3168.5	0.0861342
	3168.6	0.0737009	3168.6	0.0790435	3168.6	0.0862151	3168.6	0.0874507	3168.6	0.0881177
	3168.7	0.0792389	3168.7	0.0819239	3168.7	0.0887762	3168.7	0.0887565	3168.7	0.0900202
	3168.8	0.0795685	3168.8	0.0819324	3168.8	0.0923692	3168.8	0.0923637	3168.8	0.0937038
	3168.9	0.0784645	3168.9	0.0869077	3168.9	0.0929225	3168.9	0.0950494	3168.9	0.0950325
	3169	0.0832817	3169	0.0891344	3169	0.0974985	3169	0.0988836	3169	0.0981615
	3169.1	0.083427	3169.1	0.0921829	3169.1	0.100437	3169.1	0.101453	3169.1	0.101573
	3169.2	0.0858992	3169.2	0.0954813	3169.2	0.102981	3169.2	0.102995	3169.2	0.103792
	3169.3	0.0885361	3169.3	0.0961753	3169.3	0.10648	3169.3	0.107624	3169.3	0.107526
	3169.4	0.0909191	3169.4	0.0985314	3169.4	0.108384	3169.4	0.111782	3169.4	0.110969
	3169.5	0.0945934	3169.5	0.102445	3169.5	0.113961	3169.5	0.115442	3169.5	0.11645
	3169.6	0.0974052	3169.6	0.107001	3169.6	0.116541	3169.6	0.11878	3169.6	0.120214
	3169.7	0.0972557	3169.7	0.111942	3169.7	0.121392	3169.7	0.12192	3169.7	0.124241
	3169.8	0.0993711	3169.8	0.115405	3169.8	0.126673	3169.8	0.127297	3169.8	0.130168
	3169.9	0.104213	3169.9	0.118821	3169.9	0.131994	3169.9	0.131917	3169.9	0.133431
	3170	0.106934	3170	0.122456	3170	0.136315	3170	0.137908	3170	0.137573
	3170.1	0.109478	3170.1	0.125362	3170.1	0.140232	3170.1	0.143801	3170.1	0.144745
	3170.2	0.117387	3170.2	0.131046	3170.2	0.14761	3170.2	0.149902	3170.2	0.14956
	3170.3	0.118823	3170.3	0.13667	3170.3	0.151795	3170.3	0.155203	3170.3	0.155756
	3170.4	0.121321	3170.4	0.143172	3170.4	0.160051	3170.4	0.161089	3170.4	0.16248
	3170.5	0.127563	3170.5	0.149918	3170.5	0.164695	3170.5	0.16755	3170.5	0.169803
	3170.6	0.129781	3170.6	0.155285	3170.6	0.17225	3170.6	0.175971	3170.6	0.177051
	3170.7	0.13312	3170.7	0.161777	3170.7	0.178834	3170.7	0.18186	3170.7	0.184549
	3170.8	0.140571	3170.8	0.169091	3170.8	0.188792	3170.8	0.190268	3170.8	0.191514
	3170.9	0.147071	3170.9	0.176976	3170.9	0.197639	3170.9	0.202892	3170.9	0.20089
	3171	0.151175	3171	0.185572	3171	0.208148	3171	0.210678	3171	0.212077
	3171.1	0.162363	3171.1	0.195335	3171.1	0.217807	3171.1	0.219925	3171.1	0.223031
	3171.2	0.170019	3171.2	0.204382	3171.2	0.228551	3171.2	0.23218	3171.2	0.236371
	3171.3	0.172012	3171.3	0.216759	3171.3	0.241416	3171.3	0.245032	3171.3	0.246793
	3171.4	0.182476	3171.4	0.224347	3171.4	0.252306	3171.4	0.258381	3171.4	0.261409
	3171.5	0.190495	3171.5	0.237883	3171.5	0.266918	3171.5	0.275577	3171.5	0.275326
	3171.6	0.201629	3171.6	0.250692	3171.6	0.285032	3171.6	0.288905	3171.6	0.290497
	3171.7	0.208671	3171.7	0.268834	3171.7	0.302269	3171.7	0.3063	3171.7	0.309558
	3171.8	0.224317	3171.8	0.283951	3171.8	0.322555	3171.8	0.325733	3171.8	0.328132
	3171.9	0.235205	3171.9	0.298788	3171.9	0.34112	3171.9	0.346657	3171.9	0.34973
	3172	0.247308	3172	0.321916	3172	0.361962	3172	0.37194	3172	0.369759
	3172.1	0.261831	3172.1	0.341499	3172.1	0.389893	3172.1	0.394638	3172.1	0.396847
	3172.2	0.275927	3172.2	0.367783	3172.2	0.416347	3172.2	0.425055	3172.2	0.426173
	3172.3	0.294059	3172.3	0.398639	3172.3	0.447591	3172.3	0.457144	3172.3	0.458147
	3172.4	0.317995	3172.4	0.427855	3172.4	0.482889	3172.4	0.491187	3172.4	0.492333
	3172.5	0.344567	3172.5	0.464337	3172.5	0.523392	3172.5	0.532393	3172.5	0.532423
	3172.6	0.365506	3172.6	0.499812	3172.6	0.570832	3172.6	0.579461	3172.6	0.576988
	3172.7	0.392909	3172.7	0.54031	3172.7	0.618724	3172.7	0.624402	3172.7	0.628481
	3172.8	0.420148	3172.8	0.589118	3172.8	0.672773	3172.8	0.6839	3172.8	0.684681
	3172.9	0.453167	3172.9	0.637729	3172.9	0.729418	3172.9	0.744403	3172.9	0.745762
	3173	0.499259	3173	0.705842	3173	0.802569	3173	0.813081	3173	0.813053
	3173.1	0.541908	3173.1	0.759991	3173.1	0.876292	3173.1	0.887642	3173.1	0.892798
	3173.2	0.591545	3173.2	0.829079	3173.2	0.94581	3173.2	0.960827	3173.2	0.957286
	3173.3	0.638655	3173.3	0.893235	3173.3	1.02988	3173.3	1.04476	3173.3	1.04665
	3173.4	0.695173	3173.4	0.966138	3173.4	1.11458	3173.4	1.12521	3173.4	1.13776
	3173.5	0.749867	3173.5	1.03018	3173.5	1.19801	3173.5	1.20692	3173.5	1.22344
	3173.6	0.819924	3173.6	1.10058	3173.6	1.27449	3173.6	1.29391	3173.6	1.31364
	3173.7	0.883331	3173.7	1.1668	3173.7	1.34318	3173.7	1.36615	3173.7	1.39962
	3173.8	0.946239	3173.8	1.21405	3173.8	1.40376	3173.8	1.4321	3173.8	1.46014
	3173.9	1.01778	3173.9	1.26189	3173.9	1.45544	3173.9	1.49729	3173.9	1.53578
	3174	1.06379	3174	1.3023	3174	1.49633	3174	1.53493	3174	1.56999
	3174.1	1.1188	3174.1	1.33688	3174.1	1.52554	3174.1	1.55889	3174.1	1.60839
	3174.2	1.17277	3174.2	1.36033	3174.2	1.54114	3174.2	1.57786	3174.2	1.63182
	3174.3	1.21194	3174.3	1.36586	3174.3	1.54656	3174.3	1.5855	3174.3	1.63135
	3174.4	1.23519	3174.4	1.36693	3174.4	1.53952	3174.4	1.57531	3174.4	1.63519
	3174.5	1.26778	3174.5	1.37541	3174.5	1.53836	3174.5	1.56764	3174.5	1.62879
	3174.6	1.2903	3174.6	1.3769	3174.6	1.51753	3174.6	1.54615	3174.6	1.60517
	3174.7	1.29903	3174.7	1.37269	3174.7	1.50402	3174.7	1.52017	3174.7	1.57142
	3174.8	1.31109	3174.8	1.35535	3174.8	1.47646	3174.8	1.4959	3174.8	1.54364
	3174.9	1.29802	3174.9	1.34234	3174.9	1.45835	3174.9	1.47229	3174.9	1.51264
	3175	1.31426	3175	1.32562	3175	1.43735	3175	1.43723	3175	1.49013
	3175.1	1.31049	3175.1	1.318	3175.1	1.41287	3175.1	1.42142	3175.1	1.45191
	3175.2	1.28578	3175.2	1.30203	3175.2	1.3928	3175.2	1.3834	3175.2	1.41221
	3175.3	1.28123	3175.3	1.29121	3175.3	1.37831	3175.3	1.35366	3175.3	1.38354
	3175.4	1.25906	3175.4	1.27665	3175.4	1.33574	3175.4	1.33009	3175.4	1.35446
	3175.5	1.25065	3175.5	1.2599	3175.5	1.32613	3175.5	1.31018	3175.5	1.32413
	3175.6	1.2444	3175.6	1.23927	3175.6	1.30036	3175.6	1.28307	3175.6	1.29855
	3175.7	1.23379	3175.7	1.2265	3175.7	1.2738	3175.7	1.24739	3175.7	1.26097
	3175.8	1.21493	3175.8	1.20035	3175.8	1.2605	3175.8	1.23672	3175.8	1.2387
	3175.9	1.18966	3175.9	1.18354	3175.9	1.23433	3175.9	1.20355	3175.9	1.21184
	3176	1.17726	3176	1.16306	3176	1.22086	3176	1.18658	3176	1.19388
	3176.1	1.16649	3176.1	1.15025	3176.1	1.20114	3176.1	1.17452	3176.1	1.17292
	3176.2	1.14226	3176.2	1.14168	3176.2	1.17996	3176.2	1.14729	3176.2	1.1488
	3176.3	1.1271	3176.3	1.12492	3176.3	1.16232	3176.3	1.12936	3176.3	1.13054
	3176.4	1.11806	3176.4	1.10216	3176.4	1.14005	3176.4	1.11037	3176.4	1.11065
	3176.5	1.10173	3176.5	1.08858	3176.5	1.12466	3176.5	1.10248	3176.5	1.10125
	3176.6	1.08274	3176.6	1.06734	3176.6	1.10867	3176.6	1.08305	3176.6	1.0787
	3176.7	1.07576	3176.7	1.05459	3176.7	1.08769	3176.7	1.0651	3176.7	1.07161
	3176.8	1.04792	3176.8	1.03651	3176.8	1.07576	3176.8	1.04845	3176.8	1.05239
	3176.9	1.04406	3176.9	1.0231	3176.9	1.0679	3176.9	1.03282	3176.9	1.03869
	3177	1.02005	3177	1.01038	3177	1.04738	3177	1.02039	3177	1.01939
	3177.1	1.00646	3177.1	0.998269	3177.1	1.0335	3177.1	1.00845	3177.1	1.01479
	3177.2	1.00591	3177.2	0.984945	3177.2	1.02042	3177.2	0.994653	3177.2	1.00152
	3177.3	0.988032	3177.3	0.969784	3177.3	1.00456	3177.3	0.983301	3177.3	0.986056
	3177.4	0.971794	3177.4	0.960605	3177.4	0.993236	3177.4	0.974024	3177.4	0.97424
	3177.5	0.958156	3177.5	0.947802	3177.5	0.979667	3177.5	0.964488	3177.5	0.967102
	3177.6	0.958741	3177.6	0.937068	3177.6	0.974256	3177.6	0.956151	3177.6	0.952125
	3177.7	0.942764	3177.7	0.926869	3177.7	0.960856	3177.7	0.943706	3177.7	0.945339
	3177.8	0.943163	3177.8	0.912426	3177.8	0.952008	3177.8	0.934982	3177.8	0.933459
	3177.9	0.937039	3177.9	0.90659	3177.9	0.938165	3177.9	0.924555	3177.9	0.93049
	3178	0.927341	3178	0.901443	3178	0.933889	3178	0.91357	3178	0.920859
	3178.1	0.921617	3178.1	0.893721	3178.1	0.922508	3178.1	0.91159	3178.1	0.912947
	3178.2	0.917749	3178.2	0.882065	3178.2	0.922394	3178.2	0.90101	3178.2	0.905143
	3178.3	0.918707	3178.3	0.880605	3178.3	0.910648	3178.3	0.891434	3178.3	0.906751
	3178.4	0.919346	3178.4	0.873735	3178.4	0.898868	3178.4	0.890474	3178.4	0.891058
	3178.5	0.915699	3178.5	0.86996	3178.5	0.896712	3178.5	0.87492	3178.5	0.881272
	3178.6	0.918987	3178.6	0.860838	3178.6	0.890211	3178.6	0.869466	3178.6	0.875274
	3178.7	0.922981	3178.7	0.861891	3178.7	0.883839	3178.7	0.867828	3178.7	0.863017
	3178.8	0.920381	3178.8	0.857229	3178.8	0.877126	3178.8	0.859848	3178.8	0.865038
	3178.9	0.934945	3178.9	0.854299	3178.9	0.878277	3178.9	0.853746	3178.9	0.859958
	3179	0.930759	3179	0.853523	3179	0.861369	3179	0.847597	3179	0.855363
	3179.1	0.94264	3179.1	0.853668	3179.1	0.864207	3179.1	0.847114	3179.1	0.852697
	3179.2	0.929573	3179.2	0.850105	3179.2	0.855755	3179.2	0.842195	3179.2	0.843692
	3179.3	0.944878	3179.3	0.863839	3179.3	0.854839	3179.3	0.836312	3179.3	0.834601
	3179.4	0.946406	3179.4	0.854392	3179.4	0.851612	3179.4	0.834824	3179.4	0.834345
	3179.5	0.965816	3179.5	0.852581	3179.5	0.849855	3179.5	0.829523	3179.5	0.831794
	3179.6	0.945477	3179.6	0.86013	3179.6	0.845119	3179.6	0.830238	3179.6	0.828599
	3179.7	0.960627	3179.7	0.866805	3179.7	0.842617	3179.7	0.822753	3179.7	0.821695
	3179.8	0.963607	3179.8	0.870659	3179.8	0.847831	3179.8	0.828376	3179.8	0.822403
	3179.9	0.961543	3179.9	0.872402	3179.9	0.84482	3179.9	0.826294	3179.9	0.819802
	3180	0.956632	3180	0.87969	3180	0.845881	3180	0.824798	3180	0.813808
	3180.1	0.961911	3180.1	0.884043	3180.1	0.844207	3180.1	0.819363	3180.1	0.810311
	3180.2	0.964506	3180.2	0.884161	3180.2	0.845368	3180.2	0.818017	3180.2	0.80826
	3180.3	0.963561	3180.3	0.896558	3180.3	0.842329	3180.3	0.819558	3180.3	0.814124
	3180.4	0.956848	3180.4	0.886386	3180.4	0.849918	3180.4	0.823732	3180.4	0.81412
	3180.5	0.963723	3180.5	0.898241	3180.5	0.858405	3180.5	0.823242	3180.5	0.808533
	3180.6	0.962467	3180.6	0.901729	3180.6	0.854314	3180.6	0.818997	3180.6	0.814246
	3180.7	0.958551	3180.7	0.907568	3180.7	0.86059	3180.7	0.82856	3180.7	0.813796
	3180.8	0.960403	3180.8	0.907558	3180.8	0.868055	3180.8	0.827902	3180.8	0.814681
	3180.9	0.964341	3180.9	0.913073	3180.9	0.861925	3180.9	0.831909	3180.9	0.819329
	3181	0.953369	3181	0.915885	3181	0.869702	3181	0.835849	3181	0.817951
	3181.1	0.949345	3181.1	0.913441	3181.1	0.876296	3181.1	0.840384	3181.1	0.821257
	3181.2	0.971575	3181.2	0.914022	3181.2	0.87705	3181.2	0.845137	3181.2	0.825938
	3181.3	0.962788	3181.3	0.925793	3181.3	0.884779	3181.3	0.845433	3181.3	0.829157
	3181.4	0.964898	3181.4	0.920688	3181.4	0.892527	3181.4	0.851985	3181.4	0.827384
	3181.5	0.968703	3181.5	0.914556	3181.5	0.88722	3181.5	0.857506	3181.5	0.841145
	3181.6	0.961204	3181.6	0.921331	3181.6	0.887696	3181.6	0.861997	3181.6	0.841497
	3181.7	0.966682	3181.7	0.922799	3181.7	0.896526	3181.7	0.871796	3181.7	0.847502
	3181.8	0.965939	3181.8	0.920566	3181.8	0.901212	3181.8	0.869955	3181.8	0.851369
	3181.9	0.960654	3181.9	0.916988	3181.9	0.906091	3181.9	0.873543	3181.9	0.85673
	3182	0.977451	3182	0.922207	3182	0.907062	3182	0.879432	3182	0.864105
	3182.1	0.973592	3182.1	0.922177	3182.1	0.902914	3182.1	0.880908	3182.1	0.865037
	3182.2	0.979895	3182.2	0.91836	3182.2	0.906726	3182.2	0.884594	3182.2	0.870595
	3182.3	0.982019	3182.3	0.926682	3182.3	0.910587	3182.3	0.885055	3182.3	0.872783
	3182.4	0.990182	3182.4	0.929811	3182.4	0.916283	3182.4	0.894698	3182.4	0.877234
	3182.5	0.992169	3182.5	0.927163	3182.5	0.907319	3182.5	0.890487	3182.5	0.880759
	3182.6	0.991379	3182.6	0.929912	3182.6	0.918212	3182.6	0.895426	3182.6	0.88753
	3182.7	1.00479	3182.7	0.928748	3182.7	0.912123	3182.7	0.89305	3182.7	0.886545
	3182.8	1.00022	3182.8	0.935129	3182.8	0.919454	3182.8	0.897999	3182.8	0.885409
	3182.9	0.997569	3182.9	0.938652	3182.9	0.917234	3182.9	0.898806	3182.9	0.887852
	3183	0.996577	3183	0.933533	3183	0.921436	3183	0.893801	3183	0.884989
	3183.1	1.00143	3183.1	0.941722	3183.1	0.915871	3183.1	0.897258	3183.1	0.893469
	3183.2	0.999496	3183.2	0.953274	3183.2	0.918718	3183.2	0.901909	3183.2	0.894383
	3183.3	1.00297	3183.3	0.950401	3183.3	0.92142	3183.3	0.897691	3183.3	0.892297
	3183.4	1.01467	3183.4	0.947921	3183.4	0.923614	3183.4	0.899834	3183.4	0.894917
	3183.5	1.01492	3183.5	0.954604	3183.5	0.926153	3183.5	0.897553	3183.5	0.896615
	3183.6	1.01567	3183.6	0.957972	3183.6	0.916791	3183.6	0.903613	3183.6	0.897364
	3183.7	1.01332	3183.7	0.955795	3183.7	0.930824	3183.7	0.904496	3183.7	0.895941
	3183.8	1.01418	3183.8	0.962886	3183.8	0.926691	3183.8	0.905616	3183.8	0.900801
	3183.9	1.02941	3183.9	0.963777	3183.9	0.935374	3183.9	0.911305	3183.9	0.898428
	3184	1.01524	3184	0.974746	3184	0.937832	3184	0.909614	3184	0.902814
	3184.1	1.02175	3184.1	0.980274	3184.1	0.944819	3184.1	0.914968	3184.1	0.901437
	3184.2	1.01002	3184.2	0.978801	3184.2	0.940975	3184.2	0.921022	3184.2	0.903154
	3184.3	1.01146	3184.3	0.975238	3184.3	0.945799	3184.3	0.920419	3184.3	0.905493
	3184.4	1.02131	3184.4	0.984855	3184.4	0.949449	3184.4	0.920953	3184.4	0.911761
	3184.5	1.02393	3184.5	0.980905	3184.5	0.949072	3184.5	0.925689	3184.5	0.907679
	3184.6	1.0148	3184.6	0.98454	3184.6	0.95304	3184.6	0.928807	3184.6	0.916799
	3184.7	1.01253	3184.7	0.980871	3184.7	0.96318	3184.7	0.93394	3184.7	0.924402
	3184.8	1.02736	3184.8	0.990848	3184.8	0.963057	3184.8	0.936811	3184.8	0.923795
	3184.9	1.03014	3184.9	0.98283	3184.9	0.970073	3184.9	0.940163	3184.9	0.926893
	3185	1.02319	3185	0.989977	3185	0.975166	3185	0.949625	3185	0.932801
	3185.1	1.01717	3185.1	0.997539	3185.1	0.976342	3185.1	0.948928	3185.1	0.935591
	3185.2	1.02121	3185.2	0.995552	3185.2	0.984728	3185.2	0.953772	3185.2	0.941398
	3185.3	1.01883	3185.3	1.00364	3185.3	0.978732	3185.3	0.957172	3185.3	0.952904
	3185.4	1.02837	3185.4	1.0004	3185.4	0.983032	3185.4	0.96285	3185.4	0.951671
	3185.5	1.02008	3185.5	0.993588	3185.5	0.992125	3185.5	0.969261	3185.5	0.959245
	3185.6	1.02511	3185.6	1.00371	3185.6	0.997781	3185.6	0.968652	3185.6	0.966449
	3185.7	1.01519	3185.7	1.00442	3185.7	1.00082	3185.7	0.974057	3185.7	0.971548
	3185.8	1.0269	3185.8	0.999745	3185.8	0.999768	3185.8	0.985227	3185.8	0.975269
	3185.9	1.02664	3185.9	0.999806	3185.9	1.012	3185.9	0.982986	3185.9	0.977094
	3186	1.03028	3186	1.00071	3186	1.00585	3186	0.98541	3186	0.97789
	3186.1	1.02194	3186.1	1.00348	3186.1	1.00972	3186.1	0.987659	3186.1	0.983759
	3186.2	1.02277	3186.2	0.997899	3186.2	1.01033	3186.2	0.988892	3186.2	0.993941
	3186.3	1.02402	3186.3	1.01209	3186.3	1.00854	3186.3	0.996399	3186.3	0.993112
	3186.4	1.01277	3186.4	1.01115	3186.4	1.01455	3186.4	0.995881	3186.4	0.998146
	3186.5	1.02082	3186.5	1.01061	3186.5	1.0182	3186.5	1.00319	3186.5	1.00561
	3186.6	1.02207	3186.6	1.01131	3186.6	1.01892	3186.6	1.00595	3186.6	1.00135
	3186.7	1.01413	3186.7	1.01359	3186.7	1.01604	3186.7	1.00547	3186.7	1.00551
	3186.8	1.02226	3186.8	1.01344	3186.8	1.01864	3186.8	1.00374	3186.8	1.00771
	3186.9	1.02971	3186.9	1.0159	3186.9	1.01449	3186.9	1.01206	3186.9	1.00859
	3187	1.01869	3187	1.01374	3187	1.02569	3187	1.01693	3187	1.01713
	3187.1	1.02208	3187.1	1.01675	3187.1	1.03165	3187.1	1.01574	3187.1	1.01587
	3187.2	1.01839	3187.2	1.01381	3187.2	1.02393	3187.2	1.01655	3187.2	1.01911
	3187.3	1.02212	3187.3	1.01905	3187.3	1.02611	3187.3	1.01317	3187.3	1.01776
	3187.4	1.02183	3187.4	1.02132	3187.4	1.02134	3187.4	1.02045	3187.4	1.02319
	3187.5	1.01391	3187.5	1.01644	3187.5	1.02668	3187.5	1.0195	3187.5	1.01432
	3187.6	1.01009	3187.6	1.01526	3187.6	1.03362	3187.6	1.02531	3187.6	1.02638
	3187.7	1.02245	3187.7	1.0159	3187.7	1.02976	3187.7	1.02225	3187.7	1.0288
	3187.8	1.02161	3187.8	1.00872	3187.8	1.03049	3187.8	1.02985	3187.8	1.03307
	3187.9	1.01365	3187.9	1.0159	3187.9	1.03007	3187.9	1.03051	3187.9	1.03146
	3188	1.01709	3188	1.02379	3188	1.03144	3188	1.0279	3188	1.03204
	3188.1	1.0113	3188.1	1.02167	3188.1	1.03936	3188.1	1.02819	3188.1	1.03179
	3188.2	1.01382	3188.2	1.01324	3188.2	1.03786	3188.2	1.03003	3188.2	1.03296
	3188.3	1.0161	3188.3	1.01592	3188.3	1.03317	3188.3	1.02581	3188.3	1.03035
	3188.4	1.00855	3188.4	1.01043	3188.4	1.03487	3188.4	1.02941	3188.4	1.03747
	3188.5	1.00949	3188.5	1.01412	3188.5	1.03522	3188.5	1.0325	3188.5	1.03938
	3188.6	1.01094	3188.6	1.01287	3188.6	1.03861	3188.6	1.02971	3188.6	1.04238
	3188.7	0.997757	3188.7	1.01866	3188.7	1.03487	3188.7	1.03702	3188.7	1.04431
	3188.8	1.00309	3188.8	1.01486	3188.8	1.04118	3188.8	1.03905	3188.8	1.03756
	3188.9	1.01074	3188.9	1.02278	3188.9	1.03705	3188.9	1.02841	3188.9	1.03586
	3189	1.00129	3189	1.01281	3189	1.04724	3189	1.03463	3189	1.04674
	3189.1	1.01049	3189.1	1.0181	3189.1	1.03255	3189.1	1.03306	3189.1	1.0385
	3189.2	1.00731	3189.2	1.01514	3189.2	1.0372	3189.2	1.03864	3189.2	1.04149
	3189.3	0.993773	3189.3	1.01536	3189.3	1.03809	3189.3	1.03364	3189.3	1.04508
	3189.4	1.00687	3189.4	1.01453	3189.4	1.04472	3189.4	1.03485	3189.4	1.04495
	3189.5	1.00053	3189.5	1.01662	3189.5	1.04252	3189.5	1.03862	3189.5	1.04016
	3189.6	0.99387	3189.6	1.01367	3189.6	1.03843	3189.6	1.04003	3189.6	1.04979
	3189.7	0.988422	3189.7	1.01453	3189.7	1.0404	3189.7	1.03696	3189.7	1.04732
	3189.8	0.98895	3189.8	1.00887	3189.8	1.03662	3189.8	1.03374	3189.8	1.04197
	3189.9	0.996351	3189.9	1.00573	3189.9	1.04055	3189.9	1.02702	3189.9	1.03961
	3190	0.992589	3190	1.00963	3190	1.0335	3190	1.03571	3190	1.04534
	3190.1	0.99076	3190.1	1.00793	3190.1	1.04066	3190.1	1.03941	3190.1	1.04787
	3190.2	0.995264	3190.2	1.0132	3190.2	1.04408	3190.2	1.03578	3190.2	1.04752
	3190.3	0.982558	3190.3	1.00552	3190.3	1.03695	3190.3	1.03893	3190.3	1.04513
	3190.4	0.98126	3190.4	1.00324	3190.4	1.04222	3190.4	1.03629	3190.4	1.04585
	3190.5	0.983162	3190.5	1.0127	3190.5	1.03306	3190.5	1.03312	3190.5	1.03954
	3190.6	0.990144	3190.6	1.00105	3190.6	1.03182	3190.6	1.03695	3190.6	1.05091
	3190.7	0.977999	3190.7	1.00427	3190.7	1.0281	3190.7	1.03696	3190.7	1.03887
	3190.8	0.979055	3190.8	0.995074	3190.8	1.03236	3190.8	1.03188	3190.8	1.04209
	3190.9	0.971692	3190.9	0.997281	3190.9	1.03036	3190.9	1.02923	3190.9	1.0379
	3191	0.980751	3191	0.99212	3191	1.03233	3191	1.02862	3191	1.03876
	3191.5	0.977557	3191.5	0.981967	3191.5	1.01837	3191.5	1.02239	3191.5	1.03575
	3191.8	0.98851	3191.8	0.977617	3191.8	1.00953	3191.8	1.01427	3191.8	1.02422
	3192.1	0.976533	3192.1	0.967687	3192.1	1.00548	3192.1	0.995485	3192.1	1.01275
	3192.4	0.975498	3192.4	0.964787	3192.4	0.991894	3192.4	0.996331	3192.4	1.00763
	3192.7	0.978224	3192.7	0.960037	3192.7	0.989591	3192.7	0.986261	3192.7	0.995308
	3193	0.985495	3193	0.962605	3193	0.971984	3193	0.973682	3193	0.979614
	3193.3	0.981129	3193.3	0.963329	3193.3	0.971614	3193.3	0.962865	3193.3	0.971759
	3193.6	0.976521	3193.6	0.959472	3193.6	0.967035	3193.6	0.955592	3193.6	0.960696
	3193.9	0.980233	3193.9	0.970781	3193.9	0.963725	3193.9	0.950697	3193.9	0.950173
	3194.2	0.975722	3194.2	0.966973	3194.2	0.957643	3194.2	0.951197	3194.2	0.949798
	3194.5	0.969197	3194.5	0.963953	3194.5	0.967837	3194.5	0.950952	3194.5	0.950306
	3194.8	0.967276	3194.8	0.969365	3194.8	0.972951	3194.8	0.949254	3194.8	0.952212
	3195.1	0.949875	3195.1	0.961342	3195.1	0.966938	3195.1	0.961818	3195.1	0.955792
	3195.4	0.941082	3195.4	0.965317	3195.4	0.978409	3195.4	0.963812	3195.4	0.959369
	3195.7	0.943854	3195.7	0.954613	3195.7	0.970984	3195.7	0.961438	3195.7	0.964417
	3196	0.928432	3196	0.950805	3196	0.971309	3196	0.969182	3196	0.963353
	3196.3	0.922169	3196.3	0.936998	3196.3	0.965997	3196.3	0.967638	3196.3	0.967582
	3196.6	0.935489	3196.6	0.936843	3196.6	0.967708	3196.6	0.961637	3196.6	0.970954
	3196.9	0.937536	3196.9	0.937405	3196.9	0.962238	3196.9	0.956678	3196.9	0.967628
	3197.2	0.946636	3197.2	0.927806	3197.2	0.953222	3197.2	0.952495	3197.2	0.958514
	3197.5	0.957295	3197.5	0.932401	3197.5	0.946763	3197.5	0.950333	3197.5	0.953221
	3197.8	0.957104	3197.8	0.934251	3197.8	0.937239	3197.8	0.936541	3197.8	0.95349
	3198.1	0.982242	3198.1	0.936643	3198.1	0.942198	3198.1	0.934438	3198.1	0.945222
	3198.4	1.00788	3198.4	0.940837	3198.4	0.938213	3198.4	0.932709	3198.4	0.937688
	3198.7	1.01791	3198.7	0.953468	3198.7	0.939492	3198.7	0.931192	3198.7	0.929219
	3199	1.03448	3199	0.970941	3199	0.93732	3199	0.927305	3199	0.93264
	3199.3	1.04529	3199.3	0.981461	3199.3	0.947085	3199.3	0.93625	3199.3	0.92637
	3199.6	1.04502	3199.6	0.996076	3199.6	0.952029	3199.6	0.9412	3199.6	0.932975
	3199.9	1.05869	3199.9	1.01118	3199.9	0.974254	3199.9	0.952606	3199.9	0.94034
	3200.2	1.0753	3200.2	1.01843	3200.2	0.98304	3200.2	0.95823	3200.2	0.94737
	3200.5	1.07632	3200.5	1.0255	3200.5	0.995331	3200.5	0.976595	3200.5	0.959754
	3200.8	1.07448	3200.8	1.0425	3200.8	1.00655	3200.8	0.982879	3200.8	0.975595
	3201.1	1.08082	3201.1	1.05295	3201.1	1.02398	3201.1	1.0045	3201.1	0.986738
	3201.4	1.07551	3201.4	1.0591	3201.4	1.03653	3201.4	1.013	3201.4	1.00324
	3201.7	1.08276	3201.7	1.06894	3201.7	1.04424	3201.7	1.01859	3201.7	1.01835
	3202	1.07709	3202	1.06087	3202	1.05444	3202	1.03201	3202	1.02548
	3202.3	1.08614	3202.3	1.06789	3202.3	1.05638	3202.3	1.04103	3202.3	1.03908
	3202.6	1.0655	3202.6	1.0643	3202.6	1.06418	3202.6	1.0457	3202.6	1.03869
	3202.9	1.05265	3202.9	1.06005	3202.9	1.06019	3202.9	1.04821	3202.9	1.05053
	3203.2	1.04076	3203.2	1.05646	3203.2	1.05885	3203.2	1.04644	3203.2	1.05384
	3203.5	1.02689	3203.5	1.03101	3203.5	1.03839	3203.5	1.03452	3203.5	1.03294
	3203.8	0.979677	3203.8	0.99742	3203.8	1.01663	3203.8	1.01746	3203.8	1.01842
	3204.1	0.970916	3204.1	0.990009	3204.1	1.00374	3204.1	0.996316	3204.1	1.00273
	3204.4	0.995608	3204.4	1.00395	3204.4	1.01926	3204.4	1.02675	3204.4	1.02919
	3204.7	0.998648	3204.7	1.00436	3204.7	1.03435	3204.7	1.02736	3204.7	1.03859
	3205	0.994846	3205	0.997284	3205	1.02124	3205	1.01193	3205	1.03076
	3205.3	0.98951	3205.3	0.983716	3205.3	1.00633	3205.3	1.0121	3205.3	1.01038
	3205.6	0.976982	3205.6	0.979388	3205.6	1.00236	3205.6	1.0024	3205.6	1.0032
	3205.9	0.982001	3205.9	0.979563	3205.9	0.9964	3205.9	0.987693	3205.9	0.993667
	3206.2	0.97956	3206.2	0.973398	3206.2	0.985374	3206.2	0.987233	3206.2	0.987172
	3206.5	0.986288	3206.5	0.964066	3206.5	0.981722	3206.5	0.974031	3206.5	0.979227
	3206.8	0.982347	3206.8	0.968154	3206.8	0.96577	3206.8	0.970316	3206.8	0.97823
	3207.1	0.97836	3207.1	0.967957	3207.1	0.970494	3207.1	0.962769	3207.1	0.97289
	3207.4	0.981148	3207.4	0.963101	3207.4	0.964181	3207.4	0.960497	3207.4	0.95773
	3207.7	0.979681	3207.7	0.961988	3207.7	0.959638	3207.7	0.956579	3207.7	0.95792
	3208	0.985563	3208	0.95975	3208	0.955236	3208	0.959689	3208	0.951948
	3208.3	0.97277	3208.3	0.964739	3208.3	0.954872	3208.3	0.954993	3208.3	0.946707
	3208.6	0.977337	3208.6	0.9682	3208.6	0.958858	3208.6	0.954783	3208.6	0.951218
	3208.9	0.988847	3208.9	0.961578	3208.9	0.956439	3208.9	0.950029	3208.9	0.946535
	3209.2	0.987917	3209.2	0.9629	3209.2	0.953438	3209.2	0.950318	3209.2	0.947597
	3209.5	0.979266	3209.5	0.964181	3209.5	0.958547	3209.5	0.950284	3209.5	0.943259
	3209.8	0.979907	3209.8	0.96936	3209.8	0.958211	3209.8	0.944926	3209.8	0.947355
	3210.1	0.977956	3210.1	0.971301	3210.1	0.9564	3210.1	0.953841	3210.1	0.943388
	3210.4	0.974651	3210.4	0.966867	3210.4	0.960814	3210.4	0.951167	3210.4	0.947383
	3210.7	0.964144	3210.7	0.965382	3210.7	0.961759	3210.7	0.946888	3210.7	0.945748
	3211	0.958812	3211	0.965825	3211	0.962426	3211	0.953048	3211	0.950168
	3211.3	0.957371	3211.3	0.965902	3211.3	0.953908	3211.3	0.952756	3211.3	0.948261
	3211.6	0.956978	3211.6	0.960384	3211.6	0.952144	3211.6	0.956025	3211.6	0.948875
	3211.9	0.963599	3211.9	0.969264	3211.9	0.965161	3211.9	0.95404	3211.9	0.947389
	3212.2	0.958887	3212.2	0.959869	3212.2	0.956569	3212.2	0.951772	3212.2	0.953853
	3212.5	0.95473	3212.5	0.960481	3212.5	0.963637	3212.5	0.958839	3212.5	0.950817
	3212.8	0.950079	3212.8	0.955203	3212.8	0.95456	3212.8	0.957765	3212.8	0.944219
	3213.1	0.956948	3213.1	0.951719	3213.1	0.951171	3213.1	0.958145	3213.1	0.950608
	3213.4	0.949539	3213.4	0.956799	3213.4	0.954233	3213.4	0.949225	3213.4	0.949436
	3213.7	0.9605	3213.7	0.94549	3213.7	0.949912	3213.7	0.949775	3213.7	0.952088
	3214	0.960121	3214	0.953955	3214	0.955807	3214	0.950006	3214	0.945578
	3214.3	0.959837	3214.3	0.943385	3214.3	0.953459	3214.3	0.95245	3214.3	0.940269
	3214.6	0.964815	3214.6	0.945573	3214.6	0.951732	3214.6	0.950125	3214.6	0.950017
	3214.9	0.965411	3214.9	0.94648	3214.9	0.941627	3214.9	0.942634	3214.9	0.946331
	3215.2	0.981133	3215.2	0.955367	3215.2	0.948693	3215.2	0.946645	3215.2	0.938156
	3215.5	0.976426	3215.5	0.957872	3215.5	0.951981	3215.5	0.940523	3215.5	0.943522
	3215.8	0.985116	3215.8	0.961946	3215.8	0.957703	3215.8	0.942568	3215.8	0.936866
	3216.1	0.982669	3216.1	0.971453	3216.1	0.954398	3216.1	0.947307	3216.1	0.941819
	3216.4	0.986674	3216.4	0.97585	3216.4	0.958126	3216.4	0.951348	3216.4	0.942145
	3216.7	1.00094	3216.7	0.972169	3216.7	0.953977	3216.7	0.952658	3216.7	0.938101
	3217	1.00705	3217	0.978706	3217	0.958298	3217	0.948875	3217	0.948318
	3217.3	1.01407	3217.3	0.980909	3217.3	0.963284	3217.3	0.959583	3217.3	0.9547
	3217.6	1.01191	3217.6	0.989838	3217.6	0.970433	3217.6	0.963563	3217.6	0.957665
	3217.9	1.017	3217.9	1.0001	3217.9	0.971386	3217.9	0.965456	3217.9	0.959684
	3218.2	1.02732	3218.2	0.996973	3218.2	0.978249	3218.2	0.964161	3218.2	0.962282
	3218.5	1.02808	3218.5	1.00931	3218.5	0.982578	3218.5	0.980728	3218.5	0.969827
	3218.8	1.04905	3218.8	1.00468	3218.8	0.989486	3218.8	0.975741	3218.8	0.967465
	3219.1	1.04441	3219.1	1.01254	3219.1	0.992082	3219.1	0.987302	3219.1	0.972845
	3219.4	1.05125	3219.4	1.0207	3219.4	0.995765	3219.4	0.985782	3219.4	0.979732
	3219.7	1.05997	3219.7	1.03392	3219.7	1.00315	3219.7	0.995188	3219.7	0.985861
	3220	1.07306	3220	1.03558	3220	1.00921	3220	1.0047	3220	0.991036
	3220.3	1.07968	3220.3	1.03873	3220.3	1.01768	3220.3	1.00453	3220.3	0.997881
	3220.6	1.08449	3220.6	1.05215	3220.6	1.02785	3220.6	1.01112	3220.6	1.0026
	3220.9	1.08741	3220.9	1.05454	3220.9	1.03488	3220.9	1.01763	3220.9	1.013
	3221.2	1.09192	3221.2	1.05477	3221.2	1.03525	3221.2	1.02796	3221.2	1.02358
	3221.5	1.10775	3221.5	1.05947	3221.5	1.0418	3221.5	1.02827	3221.5	1.02763
	3221.8	1.09531	3221.8	1.07576	3221.8	1.04782	3221.8	1.03826	3221.8	1.02774
	3222.1	1.10224	3222.1	1.07484	3222.1	1.05519	3222.1	1.04174	3222.1	1.03808
	3222.4	1.11117	3222.4	1.08782	3222.4	1.0625	3222.4	1.05152	3222.4	1.03667
	3222.7	1.10743	3222.7	1.08444	3222.7	1.06802	3222.7	1.05525	3222.7	1.04968
	3223	1.11726	3223	1.09311	3223	1.07932	3223	1.06269	3223	1.05772
	3223.3	1.11886	3223.3	1.09114	3223.3	1.08284	3223.3	1.06813	3223.3	1.056
	3223.6	1.11089	3223.6	1.10675	3223.6	1.08334	3223.6	1.07459	3223.6	1.06737
	3223.9	1.11537	3223.9	1.10567	3223.9	1.08409	3223.9	1.0736	3223.9	1.06967
	3224.2	1.11821	3224.2	1.10763	3224.2	1.09207	3224.2	1.08733	3224.2	1.07528
	3224.5	1.10702	3224.5	1.10643	3224.5	1.09235	3224.5	1.0892	3224.5	1.07725
	3224.8	1.11427	3224.8	1.10659	3224.8	1.10071	3224.8	1.08925	3224.8	1.08523
	3225.1	1.10104	3225.1	1.10724	3225.1	1.09917	3225.1	1.0946	3225.1	1.08377
	3225.4	1.10153	3225.4	1.10602	3225.4	1.10551	3225.4	1.10076	3225.4	1.09335
	3225.7	1.08661	3225.7	1.10882	3225.7	1.10965	3225.7	1.09676	3225.7	1.09536
	3226	1.09014	3226	1.10599	3226	1.10647	3226	1.09743	3226	1.0921
	3226.3	1.09687	3226.3	1.0996	3226.3	1.10352	3226.3	1.10354	3226.3	1.09806
	3226.6	1.08167	3226.6	1.10123	3226.6	1.10795	3226.6	1.10724	3226.6	1.10609
	3226.9	1.08427	3226.9	1.09506	3226.9	1.09822	3226.9	1.10902	3226.9	1.10652
	3227.2	1.07351	3227.2	1.09154	3227.2	1.10128	3227.2	1.10601	3227.2	1.12172
	3227.5	1.06756	3227.5	1.09227	3227.5	1.09966	3227.5	1.09823	3227.5	1.10654
	3227.8	1.07155	3227.8	1.07963	3227.8	1.09992	3227.8	1.09826	3227.8	1.09964
	3228.1	1.06199	3228.1	1.0711	3228.1	1.09432	3228.1	1.0984	3228.1	1.10029
	3228.4	1.06022	3228.4	1.06906	3228.4	1.08862	3228.4	1.0951	3228.4	1.10067
	3228.7	1.0635	3228.7	1.06899	3228.7	1.07602	3228.7	1.09354	3228.7	1.09283
	3229	1.04873	3229	1.06779	3229	1.08079	3229	1.08545	3229	1.09456
	3229.3	1.05213	3229.3	1.05896	3229.3	1.07623	3229.3	1.07874	3229.3	1.08265
	3229.6	1.05067	3229.6	1.05531	3229.6	1.07631	3229.6	1.07506	3229.6	1.08129
	3229.9	1.03875	3229.9	1.05012	3229.9	1.06498	3229.9	1.0714	3229.9	1.07866
	3230.2	1.03324	3230.2	1.04944	3230.2	1.05923	3230.2	1.06171	3230.2	1.06957
	3230.5	1.04055	3230.5	1.04394	3230.5	1.05214	3230.5	1.06099	3230.5	1.06466
	3230.8	1.03137	3230.8	1.04326	3230.8	1.04996	3230.8	1.06014	3230.8	1.05756
	3231.1	1.03114	3231.1	1.03772	3231.1	1.04799	3231.1	1.05049	3231.1	1.05497
	3231.4	1.02979	3231.4	1.03207	3231.4	1.04479	3231.4	1.04506	3231.4	1.05121
	3231.7	1.02173	3231.7	1.03488	3231.7	1.02951	3231.7	1.04719	3231.7	1.04985
	3232	1.01342	3232	1.03078	3232	1.03854	3232	1.03977	3232	1.02938
	3232.3	1.01739	3232.3	1.02963	3232.3	1.02532	3232.3	1.03887	3232.3	1.04016
	3232.6	1.02008	3232.6	1.01914	3232.6	1.02719	3232.6	1.03493	3232.6	1.03801
	3232.9	1.00248	3232.9	1.02319	3232.9	1.02305	3232.9	1.0339	3232.9	1.03261
	3233.2	1.01258	3233.2	1.0103	3233.2	1.02052	3233.2	1.02499	3233.2	1.03233
	3233.5	1.00306	3233.5	1.01574	3233.5	1.02414	3233.5	1.02338	3233.5	1.02434
	3233.8	0.999232	3233.8	1.01419	3233.8	1.01778	3233.8	1.02463	3233.8	1.02846
	3234.1	1.00439	3234.1	1.00934	3234.1	1.01203	3234.1	1.01851	3234.1	1.02288
	3234.4	0.998329	3234.4	1.00592	3234.4	1.00704	3234.4	1.01411	3234.4	1.02498
	3234.7	1.00939	3234.7	1.00843	3234.7	1.00907	3234.7	1.01526	3234.7	1.01871
	3235	0.992106	3235	1.00161	3235	1.00551	3235	1.01704	3235	1.01304
	3235.3	1.0004	3235.3	0.998998	3235.3	1.00488	3235.3	1.0089	3235.3	1.00936
	3235.6	0.992623	3235.6	0.99987	3235.6	1.00069	3235.6	1.00762	3235.6	1.00731
	3235.9	0.990884	3235.9	0.988575	3235.9	0.999941	3235.9	1.0055	3235.9	1.00689
	3236.2	0.993529	3236.2	0.989813	3236.2	0.992276	3236.2	1.00347	3236.2	1.00457
	3236.5	0.988928	3236.5	0.985393	3236.5	0.997883	3236.5	0.995847	3236.5	1.00338
	3236.8	0.999639	3236.8	0.995709	3236.8	0.999622	3236.8	1.0052	3236.8	1.00168
	3237.1	0.993448	3237.1	0.993393	3237.1	0.990007	3237.1	0.993897	3237.1	0.993929
	3237.4	0.993046	3237.4	0.99093	3237.4	0.991103	3237.4	0.998189	3237.4	0.999536
	3237.7	0.981245	3237.7	0.988149	3237.7	0.989671	3237.7	0.994118	3237.7	0.997847
	3238	0.986173	3238	0.98912	3238	0.979021	3238	0.997165	3238	0.99413
	3238.3	0.983854	3238.3	0.988768	3238.3	0.985397	3238.3	0.986406	3238.3	0.996287
	3238.6	0.980454	3238.6	0.985368	3238.6	0.981593	3238.6	0.991499	3238.6	0.991663
	3238.9	0.981077	3238.9	0.984896	3238.9	0.980511	3238.9	0.985656	3238.9	0.98836
	3239.2	0.973931	3239.2	0.988105	3239.2	0.975425	3239.2	0.990299	3239.2	0.987561
	3239.5	0.977868	3239.5	0.983833	3239.5	0.980064	3239.5	0.98478	3239.5	0.980884
	3239.8	0.971432	3239.8	0.980398	3239.8	0.979729	3239.8	0.982348	3239.8	0.988123
	3240.1	0.971222	3240.1	0.981235	3240.1	0.982586	3240.1	0.988223	3240.1	0.98663
	3240.4	0.9693	3240.4	0.977012	3240.4	0.983714	3240.4	0.97938	3240.4	0.989534
	3240.7	0.963952	3240.7	0.980502	3240.7	0.975041	3240.7	0.980124	3240.7	0.982786
	3241	0.96529	3241	0.978193	3241	0.974637	3241	0.986877	3241	0.98683
	3241.3	0.958078	3241.3	0.973232	3241.3	0.975455	3241.3	0.98335	3241.3	0.985684
	3241.6	0.959668	3241.6	0.975659	3241.6	0.972385	3241.6	0.979133	3241.6	0.987984
	3241.9	0.946378	3241.9	0.981584	3241.9	0.96958	3241.9	0.980701	3241.9	0.983687
	3242.2	0.95307	3242.2	0.971625	3242.2	0.97548	3242.2	0.980835	3242.2	0.98461
	3242.5	0.944728	3242.5	0.961977	3242.5	0.973297	3242.5	0.983892	3242.5	0.982853
	3242.8	0.938873	3242.8	0.961259	3242.8	0.967624	3242.8	0.980793	3242.8	0.975747
	3243.1	0.94129	3243.1	0.960153	3243.1	0.969869	3243.1	0.975331	3243.1	0.976509
	3243.4	0.936126	3243.4	0.955621	3243.4	0.963136	3243.4	0.971468	3243.4	0.977278
	3243.7	0.936751	3243.7	0.953537	3243.7	0.965306	3243.7	0.968628	3243.7	0.980562
	3244	0.937747	3244	0.957196	3244	0.964222	3244	0.965744	3244	0.972925
	3244.3	0.947559	3244.3	0.955169	3244.3	0.962024	3244.3	0.9675	3244.3	0.975695
	3244.6	0.929987	3244.6	0.952431	3244.6	0.959005	3244.6	0.966976	3244.6	0.974382
	3244.9	0.929553	3244.9	0.94951	3244.9	0.955232	3244.9	0.967556	3244.9	0.972588
	3245.2	0.934492	3245.2	0.945745	3245.2	0.948076	3245.2	0.969028	3245.2	0.97197
	3245.5	0.940854	3245.5	0.941268	3245.5	0.955143	3245.5	0.961911	3245.5	0.967251
	3245.8	0.92702	3245.8	0.94207	3245.8	0.946402	3245.8	0.963245	3245.8	0.968903
	3246.1	0.923199	3246.1	0.945117	3246.1	0.944036	3246.1	0.957964	3246.1	0.964829
	3246.4	0.92633	3246.4	0.935525	3246.4	0.94664	3246.4	0.953058	3246.4	0.957254
	3246.7	0.92672	3246.7	0.939078	3246.7	0.939079	3246.7	0.958066	3246.7	0.956936
	3247	0.934951	3247	0.936671	3247	0.939412	3247	0.949989	3247	0.957658
	3247.3	0.937986	3247.3	0.934292	3247.3	0.94076	3247.3	0.952802	3247.3	0.949616
	3247.6	0.934696	3247.6	0.931075	3247.6	0.931408	3247.6	0.940604	3247.6	0.952332
	3247.9	0.941839	3247.9	0.935198	3247.9	0.934853	3247.9	0.944776	3247.9	0.946633
	3248.2	0.941685	3248.2	0.936457	3248.2	0.934948	3248.2	0.942456	3248.2	0.958144
	3248.5	0.949562	3248.5	0.944571	3248.5	0.931574	3248.5	0.937726	3248.5	0.94946
	3248.8	0.94901	3248.8	0.936083	3248.8	0.929003	3248.8	0.940828	3248.8	0.941081
	3249.1	0.955412	3249.1	0.938405	3249.1	0.926875	3249.1	0.937533	3249.1	0.936239
	3249.4	0.95624	3249.4	0.93825	3249.4	0.931126	3249.4	0.934031	3249.4	0.943953
	3249.7	0.956073	3249.7	0.942549	3249.7	0.924833	3249.7	0.927023	3249.7	0.938162
	3250	0.94945	3250	0.936792	3250	0.92561	3250	0.932416	3250	0.932285
	3255	1.01873	3255	0.992752	3255	0.960446	3255	0.950856	3255	0.944022
	3256	1.03836	3256	1.00112	3256	0.974405	3256	0.962242	3256	0.955258
	3257	1.02827	3257	1.01404	3257	0.978234	3257	0.971136	3257	0.968223
	3258	1.04021	3258	1.01878	3258	0.992931	3258	0.979988	3258	0.993879
	3259	1.03842	3259	1.03172	3259	1.00343	3259	0.995761	3259	0.984765
	3260	1.04202	3260	1.04206	3260	1.01294	3260	1.01056	3260	0.996216
	3261	1.0551	3261	1.04771	3261	1.02323	3261	1.01699	3261	1.01213
	3262	1.04497	3262	1.04192	3262	1.02932	3262	1.02727	3262	1.01379
	3263	1.03725	3263	1.03962	3263	1.03462	3263	1.02844	3263	1.02639
	3264	1.04471	3264	1.04202	3264	1.03277	3264	1.03434	3264	1.0358
	3265	1.03346	3265	1.04916	3265	1.03906	3265	1.03767	3265	1.0379
	3266	1.02362	3266	1.03888	3266	1.0356	3266	1.03786	3266	1.03764
	3267	1.03241	3267	1.04014	3267	1.03243	3267	1.04488	3267	1.0341
	3268	1.01973	3268	1.03005	3268	1.03458	3268	1.03704	3268	1.03846
	3269	1.00288	3269	1.03153	3269	1.03197	3269	1.04259	3269	1.03314
	3270	0.998707	3270	1.01357	3270	1.02911	3270	1.03331	3270	1.03099
	3271	1.00599	3271	1.01559	3271	1.01728	3271	1.02753	3271	1.03103
	3272	0.999512	3272	1.01556	3272	1.02148	3272	1.02592	3272	1.03062
	3273	0.992318	3273	1.00034	3273	1.01039	3273	1.01427	3273	1.02313
	3274	0.983235	3274	1.00302	3274	1.00722	3274	1.01456	3274	1.01818
	3275	0.983192	3275	1.00386	3275	1.00166	3275	1.0074	3275	1.0122
	3276	0.98486	3276	0.992962	3276	0.999557	3276	0.99955	3276	1.00103
	3277	0.991193	3277	0.991438	3277	0.990918	3277	0.998918	3277	0.999557
	3278	0.981843	3278	0.994115	3278	0.984436	3278	0.991822	3278	0.995277
	3279	0.979038	3279	0.98435	3279	0.988687	3279	0.990186	3279	0.988187
	3280	1.00315	3280	0.988189	3280	0.985188	3280	0.98565	3280	0.986723
	3281	0.976955	3281	0.986017	3281	0.982193	3281	0.984857	3281	0.987675
	3282	0.979688	3282	0.988807	3282	0.985998	3282	0.982736	3282	0.982262
	3283	0.97438	3283	0.99033	3283	0.982689	3283	0.98814	3283	0.987404
	3284	0.988333	3284	0.991508	3284	0.981138	3284	0.982886	3284	0.986911
	3285	0.976039	3285	0.988893	3285	0.982576	3285	0.987767	3285	0.983794
	3286	0.972985	3286	0.984012	3286	0.985421	3286	0.988809	3286	0.981363
	3287	0.97882	3287	0.988617	3287	0.984646	3287	0.982833	3287	0.986426
	3288	0.98191	3288	0.976664	3288	0.978967	3288	0.980141	3288	0.984792
	3289	0.973371	3289	0.98533	3289	0.983362	3289	0.987023	3289	0.986539
	3290	0.982863	3290	0.986191	3290	0.984564	3290	0.987382	3290	0.981227
	3291	0.976431	3291	0.980086	3291	0.982661	3291	0.983724	3291	0.985141
	3292	0.985534	3292	0.979969	3292	0.980049	3292	0.979555	3292	0.983701
	3293	0.982976	3293	0.985342	3293	0.983297	3293	0.982572	3293	0.983466
	3294	0.988021	3294	0.983015	3294	0.9814	3294	0.980538	3294	0.983035
	3295	0.992759	3295	0.990442	3295	0.987082	3295	0.986906	3295	0.98291
	3296	0.979697	3296	0.985168	3296	0.98241	3296	0.983504	3296	0.982319
	3297	0.989509	3297	0.989752	3297	0.987782	3297	0.979689	3297	0.986307
	3298	0.993997	3298	0.991317	3298	0.992154	3298	0.987484	3298	0.987272
	3299	0.999183	3299	0.991911	3299	0.982254	3299	0.984518	3299	0.990481
	3300	1.00338	3300	0.991928	3300	0.992546	3300	0.992376	3300	0.984159
	3301	1.00328	3301	0.993226	3301	0.997968	3301	0.991177	3301	0.988665
	3302	0.99404	3302	1.00583	3302	0.997265	3302	1.00134	3302	0.99122
	3303	1.0065	3303	0.997285	3303	1.00014	3303	0.992715	3303	0.993602
	3304	1.00964	3304	1.00479	3304	1.00162	3304	0.997546	3304	0.997572
	3305	1.01232	3305	1.01229	3305	1.00472	3305	1.00385	3305	0.996282
	3306	1.00676	3306	1.00131	3306	1.00737	3306	1.0073	3306	1.00595
	3307	1.00903	3307	1.00753	3307	1.0121	3307	1.00339	3307	1.0057
	3308	1.00688	3308	1.01315	3308	1.01751	3308	1.00656	3308	1.01253
	3309	1.0086	3309	1.01226	3309	1.0195	3309	1.01978	3309	1.00693
	3310	1.00631	3310	1.01237	3310	1.01902	3310	1.01853	3310	1.01064
	3311	1.01447	3311	1.00575	3311	1.01751	3311	1.02007	3311	1.01568
	3312	1.015	3312	0.999022	3312	1.01944	3312	1.02039	3312	1.01467
	3313	1.00178	3313	1.01341	3313	1.01676	3313	1.01641	3313	1.0166
	3314	1.00312	3314	1.00438	3314	1.01432	3314	1.00899	3314	1.01689
	3315	0.997609	3315	1.0013	3315	1.0207	3315	1.01258	3315	1.01127
	3316	1.00442	3316	0.999843	3316	1.01512	3316	1.01372	3316	1.01472
	3317	0.992016	3317	0.996144	3317	1.01307	3317	1.00859	3317	1.01601
	3318	0.988107	3318	0.997829	3318	1.01465	3318	1.00522	3318	1.00811
	3319	0.985555	3319	0.994792	3319	1.01084	3319	1.0073	3319	1.01256
	3320	0.994134	3320	0.99129	3320	1.01235	3320	1.00462	3320	1.0044
	3321	0.995662	3321	0.988493	3321	1.00665	3321	1.00551	3321	1.00366
	3322	0.98103	3322	0.984189	3322	1.00633	3322	0.997235	3322	0.995376
	3323	0.990047	3323	0.98954	3323	1.00165	3323	0.996539	3323	0.99648

## Sheet: Pd L3 FEFF Sim, Fig 1f
Pd content (%)	100		90		80		50		20
	Incident Energy (eV)	Intensity (a.u.)	Incident Energy (eV)	Intensity (a.u.)	Incident Energy (eV)	Intensity (a.u.)	Incident Energy (eV)	Intensity (a.u.)	Incident Energy (eV)	Intensity (a.u.)
	3168.5	0.422361	3168.63	0.426641	3168.78	0.405478	3168.94	0.323161	3169.44	0.315476
	3169.3	0.524401	3169.43	0.530603	3169.58	0.504465	3169.74	0.394886	3170.24	0.385954
	3170.03	0.657571	3170.16	0.66672	3170.3	0.634447	3170.46	0.488625	3170.97	0.478311
	3170.67	0.827418	3170.81	0.840758	3170.95	0.801012	3171.11	0.608268	3171.61	0.596366
	3171.24	1.03468	3171.38	1.05331	3171.52	1.00455	3171.68	0.75389	3172.18	0.739886
	3171.74	1.27023	3171.87	1.29438	3172.01	1.23486	3172.18	0.917843	3172.68	0.900511
	3172.16	1.51269	3172.29	1.54102	3172.43	1.46888	3172.6	1.08322	3173.1	1.06044
	3172.5	1.73402	3172.63	1.76366	3172.78	1.67749	3172.94	1.22899	3173.44	1.19842
	3172.77	1.91125	3172.9	1.93908	3173.04	1.83881	3173.21	1.33982	3173.71	1.30025
	3172.81	1.93944	3172.94	1.96663	3173.09	1.86378	3173.25	1.35673	3173.75	1.31543
	3173.11	2.12372	3173.24	2.14225	3173.39	2.01881	3173.55	1.45393	3174.05	1.39886
	3173.41	2.29429	3173.54	2.29983	3173.68	2.15104	3173.85	1.55334	3174.35	1.48327
	3173.71	2.41904	3173.84	2.40524	3173.99	2.22671	3174.15	1.60609	3174.65	1.51961
	3174.01	2.49031	3174.14	2.4526	3174.28	2.24397	3174.45	1.6164	3174.95	1.51729
	3174.31	2.5032	3174.44	2.44099	3174.59	2.20608	3174.75	1.58909	3175.25	1.48405
	3174.61	2.45888	3174.74	2.37607	3174.89	2.12331	3175.05	1.53357	3175.55	1.43017
	3174.91	2.36451	3175.04	2.26867	3175.18	2.00974	3175.35	1.46081	3175.85	1.36563
	3175.21	2.23458	3175.34	2.13437	3175.49	1.88158	3175.65	1.38203	3176.15	1.29907
	3175.25	2.21236	3175.39	2.11223	3175.53	1.8615	3175.69	1.36971	3176.2	1.28892
	3175.55	2.06532	3175.68	1.96885	3175.82	1.73482	3175.99	1.2946	3176.49	1.22726
	3175.86	1.9052	3176	1.81754	3176.14	1.60695	3176.3	1.22026	3176.8	1.16656
	3176.2	1.74395	3176.33	1.66835	3176.47	1.48448	3176.64	1.15055	3177.14	1.10881
	3176.55	1.59132	3176.68	1.52895	3176.82	1.3717	3176.99	1.08788	3177.49	1.05503
	3176.92	1.45349	3177.05	1.40376	3177.2	1.27068	3177.36	1.03364	3177.86	1.00564
	3177.31	1.33276	3177.44	1.29416	3177.59	1.18174	3177.75	0.988057	3178.25	0.960959
	3177.72	1.22873	3177.85	1.19936	3178	1.10453	3178.16	0.950574	3178.66	0.921637
	3178.15	1.13966	3178.28	1.11788	3178.42	1.03862	3178.59	0.920231	3179.09	0.888723
	3178.6	1.06378	3178.73	1.04833	3178.87	0.983705	3179.03	0.896097	3179.54	0.863553
	3179.06	0.999793	3179.2	0.990016	3179.34	0.939907	3179.5	0.877771	3180.01	0.847105
	3179.55	0.947105	3179.68	0.942943	3179.82	0.907625	3179.99	0.865607	3180.49	0.839298
	3180.05	0.905806	3180.19	0.907545	3180.33	0.887439	3180.49	0.859904	3180.99	0.838147
	3180.58	0.876595	3180.71	0.884702	3180.85	0.879334	3181.02	0.859449	3181.52	0.840408
	3181.12	0.860462	3181.25	0.875157	3181.4	0.881991	3181.56	0.861322	3182.06	0.843156
	3181.68	0.858406	3181.82	0.878228	3181.96	0.891262	3182.12	0.862852	3182.62	0.846403
	3182.26	0.869761	3182.4	0.890417	3182.54	0.901244	3182.7	0.865104	3183.2	0.852941
	3182.86	0.889813	3183	0.904986	3183.14	0.908461	3183.3	0.872683	3183.8	0.865234
	3183.48	0.910384	3183.62	0.916493	3183.76	0.915691	3183.92	0.889076	3184.42	0.882016
	3184.12	0.925996	3184.26	0.926483	3184.4	0.929188	3184.56	0.9114	3185.06	0.898081
	3184.78	0.940446	3184.91	0.94161	3185.05	0.951149	3185.22	0.930238	3185.72	0.907634
	3185.45	0.961961	3185.59	0.964764	3185.73	0.975171	3185.89	0.936278	3186.4	0.907956
	3186.15	0.991222	3186.28	0.989373	3186.43	0.990838	3186.59	0.927764	3187.09	0.900099
	3186.86	1.01762	3187	1.00497	3187.14	0.992208	3187.3	0.910879	3187.81	0.887464
	3187.6	1.02976	3187.73	1.00659	3187.87	0.980594	3188.04	0.894073	3188.54	0.87347
	3188.35	1.02577	3188.48	0.996066	3188.62	0.961422	3188.79	0.881524	3189.29	0.859232
	3189.12	1.01017	3189.26	0.977257	3189.4	0.939323	3189.56	0.870573	3190.06	0.843518
	3189.91	0.98633	3190.05	0.95214	3190.19	0.914918	3190.35	0.856516	3190.85	0.827459
	3190.72	0.954237	3190.86	0.920921	3191	0.887621	3191.16	0.840994	3191.66	0.81731
	3191.55	0.915054	3191.68	0.887091	3191.83	0.862127	3191.99	0.833043	3192.49	0.820149
	3192.4	0.877027	3192.53	0.86005	3192.67	0.849403	3192.84	0.839553	3193.34	0.831177
	3193.26	0.853616	3193.4	0.852262	3193.54	0.858135	3193.7	0.849917	3194.21	0.832965
	3194.15	0.85599	3194.28	0.867083	3194.43	0.875604	3194.59	0.85049	3195.09	0.829174
	3195.06	0.876345	3195.19	0.882675	3195.33	0.876821	3195.49	0.857216	3196	0.840507
	3195.98	0.886583	3196.11	0.882885	3196.26	0.874264	3196.42	0.875249	3196.92	0.864356
	3196.92	0.883366	3197.06	0.886666	3197.2	0.887608	3197.36	0.902622	3197.86	0.894254
	3197.89	0.892962	3198.02	0.902874	3198.16	0.913715	3198.32	0.931983	3198.83	0.922319
	3198.87	0.916201	3199	0.929314	3199.14	0.943219	3199.3	0.955248	3199.81	0.941994
	3199.87	0.945285	3200	0.956642	3200.14	0.966521	3200.3	0.967531	3200.81	0.950872
	3200.89	0.969283	3201.02	0.975404	3201.16	0.977636	3201.32	0.968574	3201.83	0.950247
	3201.92	0.980083	3202.06	0.980747	3202.2	0.976325	3202.36	0.962668	3202.86	0.944097
	3202.98	0.977029	3203.11	0.974405	3203.26	0.966831	3203.42	0.954575	3203.92	0.936982
	3204.06	0.964489	3204.19	0.961537	3204.33	0.954671	3204.49	0.947989	3205	0.932496
	3205.15	0.948735	3205.29	0.94795	3205.43	0.944515	3205.59	0.944707	3206.09	0.932078
	3206.27	0.935715	3206.4	0.938582	3206.54	0.939338	3206.7	0.945052	3207.21	0.935066
	3207.4	0.929602	3207.53	0.935869	3207.68	0.939889	3207.84	0.947825	3208.34	0.939222
	3208.55	0.930441	3208.69	0.938887	3208.83	0.944557	3208.99	0.951239	3209.49	0.942594
	3209.72	0.936007	3209.86	0.945115	3210	0.950435	3210.16	0.953982	3210.66	0.944525
	3210.91	0.943256	3211.05	0.951398	3211.19	0.954622	3211.35	0.955779	3211.86	0.945741
	3212.12	0.94909	3212.26	0.955211	3212.4	0.956434	3212.56	0.957834	3213.07	0.948284
	3213.35	0.952217	3213.49	0.956932	3213.63	0.957813	3213.79	0.962128	3214.29	0.954564
	3214.6	0.954269	3214.74	0.959338	3214.88	0.962009	3215.04	0.97138	3215.54	0.966878
	3215.87	0.958804	3216	0.965811	3216.14	0.97143	3216.31	0.988227	3216.81	0.986824
	3217.15	0.968779	3217.29	0.978381	3217.43	0.987189	3217.59	1.01403	3218.09	1.01522
	3218.46	0.985446	3218.59	0.997857	3218.73	1.01028	3218.9	1.04751	3219.4	1.05034
	3219.78	1.00898	3219.92	1.02497	3220.06	1.04159	3220.22	1.08263	3220.72	1.08528
	3221.13	1.03945	3221.26	1.05892	3221.4	1.07805	3221.56	1.1099	3222.07	1.11
	3222.49	1.07437	3222.62	1.09412	3222.76	1.11107	3222.93	1.12028	3223.43	1.11593
	3223.87	1.10645	3224	1.12104	3224.14	1.1302	3224.31	1.10844	3224.81	1.09954
	3225.27	1.12633	3225.4	1.13042	3225.54	1.12783	3225.71	1.07617	3226.21	1.06475
	3226.69	1.12678	3226.82	1.11758	3226.96	1.10314	3227.13	1.03323	3227.63	1.02242
	3228.13	1.1057	3228.26	1.08468	3228.4	1.06263	3228.57	0.991003	3229.07	0.98296
	3229.58	1.06804	3229.72	1.04088	3229.86	1.01771	3230.02	0.957084	3230.53	0.952374
	3231.06	1.02448	3231.19	0.99797	3231.34	0.978571	3231.5	0.93469	3232	0.933272
	3232.56	0.986178	3232.69	0.964483	3232.83	0.950437	3232.99	0.9245	3233.5	0.926215
	3234.07	0.959022	3234.2	0.943023	3234.34	0.934069	3234.51	0.924838	3235.01	0.928726
	3235.6	0.943331	3235.74	0.932766	3235.88	0.928307	3236.04	0.931091	3236.55	0.934991
	3237.16	0.937467	3237.29	0.931419	3237.43	0.930008	3237.59	0.937118	3238.1	0.939022
	3238.73	0.938221	3238.86	0.934691	3239	0.934093	3239.17	0.937753	3239.67	0.936952
	3240.32	0.941041	3240.45	0.937751	3240.59	0.936339	3240.76	0.929573	3241.26	0.926738
	3241.93	0.942153	3242.06	0.937633	3242.2	0.934373	3242.37	0.912695	3242.87	0.908773
	3243.56	0.939753	3243.69	0.932575	3243.83	0.926221	3243.99	0.891701	3244.5	0.887556
	3245.2	0.932124	3245.34	0.920893	3245.48	0.910692	3245.64	0.874031	3246.15	0.87071
	3246.87	0.917755	3247.01	0.9025	3247.15	0.889914	3247.31	0.866143	3247.81	0.865123
	3248.56	0.897474	3248.69	0.88116	3248.83	0.870172	3249	0.871124	3249.5	0.873202
	3250.26	0.87583	3250.4	0.863694	3250.54	0.858538	3250.7	0.88843	3251.2	0.893547
	3251.99	0.859452	3252.12	0.856004	3252.26	0.858943	3252.43	0.915731	3252.93	0.923324
	3253.73	0.853385	3253.86	0.860618	3254.01	0.871534	3254.17	0.949703	3254.67	0.95957
	3255.49	0.859318	3255.62	0.876804	3255.77	0.894627	3255.93	0.986466	3256.43	0.998479
	3257.27	0.876244	3257.41	0.902664	3257.55	0.925966	3257.71	1.02131	3258.21	1.03401
	3259.07	0.902719	3259.21	0.935957	3259.35	0.962584	3259.51	1.04842	3260.01	1.05839
	3260.89	0.936635	3261.03	0.973093	3261.17	0.999366	3261.33	1.06242	3261.83	1.06609
			3194.09	0.842387	3192.5	0.962612
			3194.55	0.846814	3192.96	0.937449
			3195.06	0.858696	3193.26	0.918436
			3195.41	0.865376	3193.72	0.897141
			3195.83	0.898771	3194.23	0.878734
			3196.34	0.907858	3194.89	0.856209
			3196.86	0.918576	3195.51	0.864055
			3197.37	0.922537	3195.8	0.868482
			3197.88	0.925566	3196.13	0.888889
			3198.3	0.932975	3196.54	0.895976
			3198.97	0.926964	3197.05	0.906693
			3199.48	0.942341	3197.56	0.911353
			3200	0.959583	3197.88	0.913217
			3200.5	0.981675	3198.71	0.912052
			3201.02	1.01201	3199.23	0.91811
			3201.53	1.04369	3199.74	0.930925
			3202.05	1.07119	3200.22	0.948632
			3202.56	1.08587	3200.7	0.977524
			3203.09	1.10303	3201.05	0.998959
			3203.58	1.10497	3201.21	1.04369
			3204.1	1.09588	3201.66	1.07515
			3204.61	1.08074	3202.05	1.09309
			3205.12	1.0635	3202.43	1.12757
			3205.64	1.04556	3202.94	1.14761
			3206.15	1.02948	3203.46	1.15064
			3206.61	1.01853	3203.97	1.14225
			3207.17	0.984979	3204.48	1.12198
			3207.69	0.980087	3204.99	1.09565
			3208.2	0.976825	3205.51	1.07212
			3208.71	0.973796	3206.02	1.04952
			3209.22	0.975427	3206.53	1.02855
			3209.74	0.979388	3206.98	1.01573
			3210.25	0.985678	3207.37	1
			3210.76	0.988707	3207.7	0.986928
			3211.22	0.998338	3208.15	0.980392
			3211.79	1.01317	3208.6	0.973856
			3212.3	1.01387	3209.05	0.96732
			3212.81	1.01224	3209.54	0.965175
			3213.33	1.01434	3210.06	0.96867
			3213.84	1.01573	3210.57	0.976592
			3214.42	1.00408	3211.08	0.984979
			3214.86	1.00502	3211.41	1
			3215.38	1.01317	3211.93	1.02133
			3215.89	1.01737	3212.43	1.02762
			3216.4	1.02855	3212.94	1.03018
			3216.91	1.0409	3213.45	1.03228
			3217.43	1.05814	3213.97	1.02948
			3217.94	1.08144	3214.48	1.03158
			3218.48	1.10686	3215.01	1.02614
			3218.95	1.13055	3215.57	1.01961
			3219.41	1.16313	3216.4	1.01271
			3219.85	1.1931	3216.91	1.0183
			3220.25	1.22419	3217.43	1.02226
			3220.63	1.25401	3217.94	1.03041
			3221.03	1.285	3218.45	1.03903
			3221.46	1.31956	3218.97	1.05651
			3221.98	1.34868	3219.48	1.07655
			3222.27	1.35684	3220.01	1.09744
			3222.55	1.38806	3220.44	1.12731
			3223.07	1.39412	3220.89	1.16046
			3223.58	1.40111	3221.32	1.19421
			3224.09	1.40134	3221.66	1.22878
			3224.61	1.3827	3221.98	1.25954
			3225.12	1.36336	3222.3	1.29104
			3225.58	1.33675	3222.62	1.32161
			3225.85	1.31143	3223.07	1.36574
			3226.27	1.28321	3223.46	1.38592
			3226.71	1.25303	3223.78	1.42622
			3227.1	1.22279	3224.28	1.44561
			3227.49	1.19312	3224.8	1.45796
			3227.87	1.1633	3225.31	1.46635
			3228.26	1.1341	3225.82	1.44631
			3228.64	1.10924	3226.34	1.41928
			3229.16	1.0847	3226.81	1.39016
			3229.53	1.05488	3227.04	1.36347
			3230.05	1.03717	3227.36	1.33391
			3230.57	1.01783	3227.68	1.30334
					3228	1.27203
					3228.32	1.24109
					3228.64	1.21145
					3228.96	1.18181
					3229.28	1.15199
					3229.6	1.1231
					3229.92	1.09775
					3230.44	1.07352
					3230.88	1.04146
					3231.4	1.02249

## Sheet: Select CVs, Fig 2a
Pd content (%)	0		90		100
	V-iRu vs RHE	j (mA/cm2_geo) _(O2-N2)	V-iRu vs RHE	j (mA/cm2_geo) _(O2-N2)	V-iRu vs RHE	j (mA/cm2_geo) _(O2-N2)
	0.998682	-0.0628089	0.996714	0.000463632	1.0483	0.00159288
	0.996769	-0.0587018	0.994787	0.000562719	1.0463	0.00174568
	0.994852	-0.0576643	0.992815	0.00014264	1.04427	0.00171608
	0.992912	-0.0585166	0.990807	-0.000570001	1.04224	0.00169771
	0.990962	-0.0589827	0.988848	-0.000541869	1.04017	0.00133731
	0.989044	-0.0601106	0.986895	-0.000721801	1.03806	0.00111521
	0.987119	-0.0618286	0.984937	-0.000800056	1.036	0.000802159
	0.985199	-0.0642824	0.982951	-0.000931887	1.03391	0.000391126
	0.983274	-0.0672708	0.980956	-0.000997575	1.03187	4.06804e-05
	0.981322	-0.0709798	0.978944	-0.00115297	1.02982	-0.000306138
	0.979363	-0.0750145	0.976987	-0.00139444	1.02774	-0.000800894
	0.977481	-0.0793526	0.974948	-0.00151024	1.02564	-0.00124156
	0.975555	-0.0823492	0.972978	-0.00155606	1.02351	-0.00218771
	0.97358	-0.0877671	0.97101	-0.00169724	1.02143	-0.00417205
	0.971675	-0.0948209	0.968992	-0.00170339	1.01932	-0.00287407
	0.969727	-0.102665	0.96705	-0.0018134	1.01728	-0.0029888
	0.967818	-0.111214	0.965071	-0.00194942	1.01515	-0.00360242
	0.965893	-0.12088	0.963055	-0.00213785	1.01311	-0.00414392
	0.964041	-0.13139	0.961116	-0.00219782	1.01098	-0.00475109
	0.962141	-0.143085	0.959109	-0.00234273	1.00892	-0.00541244
	0.960259	-0.155669	0.957124	-0.00249764	1.00683	-0.00611568
	0.958392	-0.169393	0.955123	-0.00254266	1.00476	-0.00680954
	0.956555	-0.18463	0.953117	-0.00261343	1.00268	-0.00754463
	0.954656	-0.201049	0.951133	-0.00287051	1.00059	-0.00838352
	0.952836	-0.218673	0.94918	-0.00290912	0.99848	-0.00929401
	0.950986	-0.237765	0.947211	-0.00305651	0.996388	-0.0102073
	0.94919	-0.258585	0.945199	-0.00323516	0.994268	-0.0112275
	0.947384	-0.281227	0.943199	-0.00335048	0.992216	-0.0123242
	0.945561	-0.304867	0.941227	-0.00347329	0.990104	-0.0135053
	0.943793	-0.330266	0.939203	-0.00373311	0.988058	-0.0147618
	0.942036	-0.357697	0.937224	-0.00377693	0.985938	-0.0162188
	0.940279	-0.386687	0.935211	-0.00390668	0.983833	-0.0177128
	0.938492	-0.417483	0.933256	-0.00415084	0.981773	-0.0193042
	0.936816	-0.450292	0.931271	-0.00422827	0.97968	-0.02106
	0.935096	-0.484634	0.929271	-0.00446635	0.977578	-0.0230249
	0.933403	-0.520751	0.927276	-0.00473151	0.975515	-0.0250955
	0.931728	-0.558553	0.925325	-0.00489813	0.973444	-0.0274287
	0.93011	-0.598664	0.923291	-0.00510738	0.971337	-0.0299983
	0.92843	-0.64065	0.921342	-0.00535192	0.969283	-0.032715
	0.926811	-0.684123	0.919321	-0.00546081	0.967208	-0.0356478
	0.925205	-0.729588	0.917342	-0.00573619	0.965152	-0.0389448
	0.923604	-0.777082	0.915318	-0.00608228	0.963039	-0.0424864
	0.921993	-0.825676	0.91335	-0.00640126	0.960984	-0.0463169
	0.920438	-0.876357	0.911389	-0.00662586	0.958894	-0.0495005
	0.918851	-0.928373	0.909384	-0.00695479	0.956819	-0.0529232
	0.917277	-0.982167	0.907427	-0.00720087	0.9548	-0.0579954
	0.915796	-1.03778	0.90544	-0.0074829	0.952747	-0.063327
	0.914263	-1.09405	0.903448	-0.00795453	0.950669	-0.0691354
	0.912733	-1.15192	0.901441	-0.00841097	0.948614	-0.0754982
	0.911233	-1.2118	0.899436	-0.00887271	0.94656	-0.0823445
	0.909793	-1.27269	0.897472	-0.00932722	0.944545	-0.0897873
	0.908319	-1.33451	0.895451	-0.00976777	0.942494	-0.0975964
	0.906791	-1.39812	0.893466	-0.0102288	0.940381	-0.106064
	0.905343	-1.46266	0.891493	-0.0108262	0.938419	-0.115011
	0.903862	-1.52727	0.889475	-0.011558	0.936348	-0.124727
	0.902431	-1.5939	0.887492	-0.0122947	0.934312	-0.135111
	0.900988	-1.66074	0.885469	-0.0129144	0.932313	-0.145984
	0.899574	-1.72915	0.883491	-0.0136489	0.930321	-0.157482
	0.898149	-1.7977	0.881514	-0.0142619	0.928279	-0.169403
	0.896719	-1.86744	0.879575	-0.0151339	0.92631	-0.182312
	0.895313	-1.93786	0.877561	-0.0161107	0.92428	-0.195911
	0.893873	-2.00838	0.875522	-0.0171758	0.92228	-0.210068
	0.892485	-2.08009	0.87356	-0.018256	0.920246	-0.224817
	0.891084	-2.15206	0.871561	-0.0188871	0.91825	-0.240677
	0.889688	-2.22417	0.869661	-0.0183823	0.916317	-0.256806
	0.888317	-2.29809	0.867662	-0.0196046	0.914313	-0.273873
	0.886841	-2.37509	0.865657	-0.0207808	0.912331	-0.291699
	0.885431	-2.44867	0.86368	-0.0222131	0.910384	-0.310471
	0.88405	-2.52202	0.861684	-0.0239715	0.908379	-0.329955
	0.882649	-2.5949	0.859747	-0.025198	0.906433	-0.350406
	0.881325	-2.67047	0.857748	-0.0267657	0.904493	-0.371615
	0.879902	-2.74414	0.855833	-0.0284545	0.902529	-0.393694
	0.878498	-2.8174	0.8538	-0.0302183	0.900589	-0.416738
	0.877132	-2.89026	0.851814	-0.032245	0.898666	-0.441378
	0.875751	-2.9652	0.849818	-0.0344222	0.896726	-0.466919
	0.874388	-3.03974	0.847865	-0.0364489	0.894806	-0.493637
	0.872984	-3.11161	0.845927	-0.0387786	0.89291	-0.520687
	0.871616	-3.18581	0.84392	-0.0410245	0.890998	-0.549696
	0.870185	-3.25726	0.84193	-0.0434174	0.889122	-0.580039
	0.868835	-3.33089	0.839953	-0.0461397	0.887245	-0.61175
	0.867444	-3.40473	0.837971	-0.0489301	0.885354	-0.644887
	0.866032	-3.47531	0.836006	-0.0520868	0.883493	-0.679755
	0.864598	-3.54368	0.834039	-0.055148	0.881647	-0.71542
	0.863215	-3.61723	0.832087	-0.0582545	0.879838	-0.753068
	0.861821	-3.68823	0.830119	-0.061669	0.877992	-0.792672
	0.86042	-3.75549	0.828134	-0.0653714	0.876167	-0.833886
	0.858976	-3.82682	0.826188	-0.0690864	0.874335	-0.876952
	0.857546	-3.89486	0.824197	-0.0733875	0.872565	-0.922075
	0.856144	-3.96433	0.822279	-0.077656	0.870781	-0.968465
	0.854685	-4.02954	0.820303	-0.0818365	0.869036	-1.01744
	0.853202	-4.09498	0.818361	-0.0865264	0.867281	-1.06819
	0.85178	-4.16514	0.816382	-0.0913357	0.865502	-1.12127
	0.850366	-4.2299	0.814441	-0.0963041	0.863778	-1.17605
	0.848868	-4.29291	0.812489	-0.101927	0.862069	-1.23318
	0.847418	-4.35575	0.810543	-0.10799	0.860413	-1.29127
	0.845914	-4.417	0.808589	-0.11369	0.858717	-1.35175
	0.844475	-4.4816	0.806656	-0.119744	0.857036	-1.41456
	0.842943	-4.54132	0.804726	-0.12628	0.855345	-1.48029
	0.841466	-4.60092	0.802793	-0.132905	0.853736	-1.54718
	0.839924	-4.65704	0.800844	-0.140332	0.852086	-1.61613
	0.838403	-4.71197	0.798906	-0.147965	0.850521	-1.68522
	0.836854	-4.76835	0.796988	-0.155768	0.848869	-1.75778
	0.835331	-4.82414	0.795084	-0.163987	0.847254	-1.83285
	0.833807	-4.87628	0.793137	-0.172327	0.845677	-1.90792
	0.832156	-4.92387	0.791199	-0.180975	0.844082	-1.98502
	0.830583	-4.9697	0.78929	-0.190555	0.842507	-2.06163
	0.829001	-5.01849	0.787376	-0.200456	0.840955	-2.13952
	0.827446	-5.06999	0.78544	-0.210783	0.839375	-2.2191
	0.825747	-5.11162	0.783559	-0.221471	0.837789	-2.29898
	0.824111	-5.15386	0.781687	-0.232171	0.836281	-2.38119
	0.822443	-5.19428	0.779763	-0.243539	0.834729	-2.46297
	0.820739	-5.23085	0.77786	-0.255633	0.833217	-2.54535
	0.819073	-5.26768	0.775948	-0.268169	0.83168	-2.62639
	0.817367	-5.30514	0.774079	-0.281542	0.830148	-2.7093
	0.815743	-5.34824	0.772215	-0.295151	0.828545	-2.79211
	0.814112	-5.39408	0.770392	-0.308787	0.827076	-2.8746
	0.812397	-5.42687	0.76848	-0.323328	0.825542	-2.95857
	0.81061	-5.45635	0.766612	-0.338415	0.823966	-3.03975
	0.808834	-5.48313	0.764748	-0.354249	0.822429	-3.12266
	0.807025	-5.5013	0.762891	-0.370718	0.820874	-3.20198
	0.805241	-5.5273	0.761059	-0.388497	0.819322	-3.28116
	0.803446	-5.55181	0.759213	-0.405898	0.817754	-3.36186
	0.801639	-5.57528	0.757383	-0.423944	0.816213	-3.44193
	0.799849	-5.59794	0.755549	-0.442454	0.814628	-3.52055
	0.798066	-5.62401	0.753728	-0.461731	0.813052	-3.59588
	0.796269	-5.64931	0.751904	-0.481716	0.811501	-3.67245
	0.794429	-5.66626	0.750043	-0.503347	0.809916	-3.74715
	0.792535	-5.68138	0.748287	-0.52513	0.808263	-3.81825
	0.790658	-5.69905	0.746454	-0.546936	0.806657	-3.89261
	0.788795	-5.71574	0.744674	-0.569935	0.805072	-3.96107
	0.786961	-5.73391	0.742855	-0.594193	0.803424	-4.03095
	0.785058	-5.74571	0.74105	-0.619464	0.80177	-4.0981
	0.78316	-5.76121	0.739251	-0.645084	0.800139	-4.16462
	0.781278	-5.77211	0.737473	-0.672699	0.798461	-4.2289
	0.77938	-5.78406	0.735762	-0.699329	0.796773	-4.29008
	0.777541	-5.80351	0.73399	-0.726577	0.795078	-4.34969
	0.775618	-5.81534	0.732232	-0.753593	0.793383	-4.40848
	0.773693	-5.82274	0.730476	-0.782682	0.791647	-4.46601
	0.771607	-5.81664	0.728728	-0.811787	0.789965	-4.52458
	0.769886	-5.84842	0.727025	-0.842427	0.788192	-4.57907
	0.76792	-5.8524	0.725322	-0.875388	0.786496	-4.63348
	0.765992	-5.85876	0.723558	-0.907323	0.784702	-4.68197
	0.764083	-5.87473	0.721841	-0.938675	0.782952	-4.73112
	0.762148	-5.87765	0.720151	-0.971945	0.781227	-4.782
	0.760204	-5.88412	0.718426	-1.00652	0.779424	-4.82856
	0.758264	-5.89578	0.716758	-1.04218	0.777573	-4.8717
	0.756346	-5.90457	0.715084	-1.08001	0.775779	-4.91434
	0.754384	-5.90747	0.713444	-1.11696	0.773967	-4.95789
	0.752392	-5.90909	0.711703	-1.15386	0.772125	-5.0014
	0.750529	-5.92666	0.710035	-1.18989	0.770309	-5.03962
	0.748573	-5.93126	0.708318	-1.22822	0.768491	-5.07631
	0.746566	-5.93165	0.706664	-1.26932	0.766615	-5.11227
	0.744616	-5.94222	0.705017	-1.31151	0.764746	-5.14926
	0.742707	-5.94884	0.703439	-1.35547	0.762871	-5.178
	0.740766	-5.95519	0.70182	-1.39684	0.760969	-5.2076
	0.738814	-5.96709	0.700161	-1.43627	0.759085	-5.23888
	0.73678	-5.96253	0.69852	-1.47915	0.757127	-5.26601
	0.734884	-5.97868	0.696841	-1.52403	0.755274	-5.29726
	0.732878	-5.98052	0.695223	-1.57041	0.753364	-5.33183
	0.730829	-5.97355	0.693706	-1.61933	0.751428	-5.35508
	0.728877	-5.98009	0.692096	-1.66422	0.749475	-5.37798
	0.726948	-5.99165	0.690439	-1.70604	0.747591	-5.40304
	0.725007	-5.99966	0.688868	-1.75114	0.745593	-5.42655
	0.723084	-6.00541	0.687203	-1.80033	0.74361	-5.44695
	0.721063	-6.00792	0.68565	-1.85022	0.741684	-5.47205
	0.719074	-6.00453	0.684084	-1.90465	0.739705	-5.49189
	0.71718	-6.02065	0.682523	-1.95307	0.737742	-5.51406
	0.715239	-6.02919	0.680972	-1.99806	0.735792	-5.53082
	0.713212	-6.02642	0.679353	-2.04618	0.733829	-5.55113
	0.711162	-6.02423	0.677757	-2.09883	0.731858	-5.57153
	0.709082	-6.01667	0.676242	-2.15247	0.72983	-5.58767
	0.707135	-6.02438	0.67473	-2.20991	0.72783	-5.60304
	0.705156	-6.02581	0.673176	-2.26278	0.725785	-5.61747
	0.703208	-6.03355	0.671598	-2.31336	0.723817	-5.62994
	0.70126	-6.04222	0.670041	-2.36096	0.721774	-5.64598
	0.69933	-6.05008	0.668428	-2.41144	0.719788	-5.65854
	0.697304	-6.05009	0.666993	-2.4691	0.717782	-5.67511
	0.695441	-6.06606	0.665484	-2.52761	0.715699	-5.68478
	0.693321	-6.05055	0.663988	-2.59134	0.713707	-5.69579
	0.691321	-6.05375	0.662468	-2.64577	0.711665	-5.70631
	0.689377	-6.06134	0.660898	-2.69742	0.709663	-5.71944
	0.687235	-6.04514	0.659294	-2.74069	0.707659	-5.73638
	0.685237	-6.04914	0.657724	-2.79326	0.70552	-5.73753
	0.683233	-6.04757	0.656136	-2.84473	0.703422	-5.73977
	0.681279	-6.05565	0.654561	-2.89491	0.701417	-5.74996
	0.679361	-6.06603	0.653129	-2.95627	0.699403	-5.76285
	0.6773	-6.06194	0.651654	-3.01698	0.697323	-5.7714
	0.675326	-6.06233	0.65017	-3.08257	0.69533	-5.78036
	0.673304	-6.06317	0.648721	-3.14747	0.693283	-5.79174
	0.671271	-6.06654	0.647198	-3.19995	0.69122	-5.7999
	0.669433	-6.08053	0.645548	-3.24435	0.689131	-5.80597
	0.667308	-6.07039	0.643933	-3.28772	0.687096	-5.81056
	0.665326	-6.07359	0.642378	-3.33779	0.685021	-5.81617
	0.663191	-6.05939	0.640877	-3.39312	0.682972	-5.82456
	0.661243	-6.06358	0.639347	-3.45382	0.680868	-5.82702
	0.659359	-6.07711	0.63795	-3.52457	0.678778	-5.83201
	0.657316	-6.07217	0.636472	-3.58529	0.676767	-5.84093
	0.655342	-6.07499	0.634877	-3.6307	0.674694	-5.85031
	0.653419	-6.08157	0.633191	-3.66776	0.672625	-5.85347
	0.651454	-6.08927	0.631537	-3.71408	0.67052	-5.85399
	0.649388	-6.08489	0.630052	-3.7708	0.668423	-5.85286
	0.647377	-6.08388	0.628591	-3.83153	0.666372	-5.86577
	0.645405	-6.0839	0.627169	-3.90075	0.664319	-5.87479
	0.643425	-6.08842	0.625557	-3.94646	0.662244	-5.88072
	0.641441	-6.09037	0.623919	-3.98532	0.66022	-5.8844
	0.639454	-6.09853	0.622166	-4.01735	0.658111	-5.88676
	0.637376	-6.08508	0.620642	-4.06703	0.655989	-5.88741
	0.635349	-6.08593	0.619139	-4.13007	0.653916	-5.88872
	0.633417	-6.09764	0.617719	-4.20177	0.651831	-5.89424
	0.631423	-6.0967	0.616211	-4.26007	0.649766	-5.89969
	0.629414	-6.09932	0.614485	-4.29326	0.647711	-5.9049
	0.627349	-6.09109	0.612675	-4.31395	0.645582	-5.90551
	0.625249	-6.07647	0.611001	-4.35107	0.64349	-5.90589
	0.623452	-6.10323	0.609519	-4.41113	0.641423	-5.91381
	0.621415	-6.10264	0.60804	-4.473	0.639312	-5.91582
	0.619365	-6.09543	0.606646	-4.54073	0.637222	-5.91906
	0.617406	-6.09866	0.604886	-4.57334	0.635155	-5.92035
	0.615364	-6.09611	0.603056	-4.58937	0.6331	-5.92601
	0.613147	-6.07072	0.601307	-4.61902	0.631046	-5.93269
	0.611339	-6.0946	0.599671	-4.66168	0.628842	-5.91986
	0.609453	-6.10902	0.598148	-4.71674	0.626748	-5.91955
	0.607455	-6.10752	0.5967	-4.77834	0.624638	-5.93048
	0.605349	-6.09049	0.595093	-4.82927	0.622602	-5.92867
	0.603295	-6.08894	0.593288	-4.85322	0.620529	-5.93472
	0.601349	-6.09464	0.591378	-4.86238	0.618407	-5.93578
	0.599334	-6.09488	0.589698	-4.89459	0.616197	-5.91979
	0.597405	-6.09745	0.588115	-4.94651	0.614112	-5.92398
	0.595336	-6.0954	0.586559	-4.99831	0.612079	-5.93568
	0.593274	-6.09256	0.585117	-5.06026	0.609941	-5.92798
	0.591282	-6.0908	0.583366	-5.09222	0.607845	-5.92816
	0.589282	-6.09061	0.581481	-5.10523	0.605758	-5.93662
	0.58733	-6.09525	0.579514	-5.10896	0.603735	-5.94454
	0.585311	-6.09608	0.577738	-5.13066	0.601564	-5.93567
	0.583258	-6.08898	0.576158	-5.18499	0.599468	-5.93728
	0.581259	-6.09241	0.57456	-5.23425	0.597453	-5.94455
	0.579314	-6.09667	0.573066	-5.29044	0.595307	-5.94353
	0.577228	-6.08909	0.571172	-5.3052	0.593186	-5.9391
	0.575262	-6.08744	0.569264	-5.31337	0.591101	-5.93847
	0.573241	-6.08795	0.567362	-5.32569	0.58894	-5.93841
	0.571197	-6.08383	0.565625	-5.35664	0.586864	-5.94026
	0.569178	-6.08317	0.564069	-5.40445	0.584798	-5.94525
	0.567204	-6.08315	0.562517	-5.45963	0.582632	-5.93603
	0.565187	-6.07936	0.56079	-5.49752	0.580577	-5.94193
	0.563214	-6.08845	0.558797	-5.49821	0.578464	-5.94095
	0.561273	-6.08864	0.556912	-5.50497	0.576316	-5.93514
	0.559238	-6.09218	0.554906	-5.50599	0.574255	-5.93884
	0.55708	-6.07364	0.553091	-5.52342	0.572141	-5.93825
	0.55504	-6.0688	0.551426	-5.56628	0.570032	-5.93596
	0.553162	-6.08147	0.549878	-5.62188	0.567955	-5.94065
	0.551148	-6.08063	0.548374	-5.67749	0.565836	-5.93843
	0.549003	-6.0632	0.546294	-5.66846	0.563757	-5.93864
	0.546968	-6.05949	0.544178	-5.65436	0.561601	-5.93414
	0.545118	-6.07679	0.542225	-5.65632	0.559515	-5.93533
	0.543107	-6.07795	0.540481	-5.68799	0.557449	-5.9446
	0.541179	-6.08312	0.538841	-5.73105	0.555369	-5.94004
	0.539131	-6.07831	0.537311	-5.78621	0.553238	-5.93915
	0.537069	-6.07278	0.535527	-5.81077	0.551088	-5.93888
	0.535143	-6.07519	0.533363	-5.79337	0.548992	-5.94034
	0.533089	-6.07229	0.531125	-5.76135	0.546883	-5.93643
	0.531137	-6.08067	0.529262	-5.776	0.544795	-5.93439
	0.52917	-6.08447	0.527648	-5.8305	0.542663	-5.93314
	0.527206	-6.08301	0.525896	-5.85733	0.540599	-5.93803
	0.525121	-6.07929	0.524324	-5.91147	0.538544	-5.9452
	0.523092	-6.06974	0.522589	-5.93525	0.53636	-5.94039
	0.521037	-6.06635	0.520378	-5.91164	0.534276	-5.93759
	0.518969	-6.0559	0.518151	-5.88283	0.532185	-5.933
	0.516959	-6.05401	0.516246	-5.89668	0.530144	-5.94714
	0.515012	-6.06188	0.514502	-5.92957	0.527972	-5.93841
	0.51293	-6.0487	0.512719	-5.95371	0.525822	-5.93747
	0.510841	-6.04376	0.511249	-6.01353	0.523714	-5.93292
	0.50888	-6.05048	0.509286	-6.01298	0.521665	-5.9342
	0.506936	-6.05629	0.507212	-6.00335	0.519532	-5.93175
	0.504894	-6.05039	0.504967	-5.97196	0.517455	-5.93579
	0.502875	-6.04988	0.502913	-5.9684	0.515369	-5.93825
	0.500911	-6.05609	0.501344	-6.01824	0.513205	-5.9325
	0.498874	-6.04955	0.499674	-6.05232	0.511065	-5.92826
	0.496844	-6.04388	0.498078	-6.10292	0.508938	-5.92681
	0.494858	-6.04983	0.495741	-6.06252	0.506883	-5.92803
	0.492781	-6.04055	0.493596	-6.0488	0.504819	-5.933
	0.490677	-6.02574	0.491573	-6.03867	0.502696	-5.92785
	0.488778	-6.03021	0.489638	-6.05133	0.500613	-5.92433
	0.486782	-6.03649	0.487855	-6.07454	0.498502	-5.92656
	0.484828	-6.04313	0.4864	-6.13905	0.496501	-5.9415
	0.482849	-6.04436	0.484719	-6.17708	0.494484	-5.94731
	0.480849	-6.04462	0.482416	-6.13733	0.492256	-5.92861
	0.478658	-6.0258	0.479916	-6.08489	0.490061	-5.92266
	0.476524	-6.00691	0.477956	-6.09164	0.487947	-5.9226
	0.47462	-6.01501	0.476186	-6.11896	0.485864	-5.92448
	0.472609	-6.01595	0.47443	-6.14121	0.483726	-5.92249
	0.47055	-6.01116	0.472746	-6.18275	0.481667	-5.92277
	0.468643	-6.01868	0.471047	-6.21708	0.479637	-5.92575
	0.466681	-6.02344	0.468727	-6.1777	0.477475	-5.9261
	0.46461	-6.0137	0.466281	-6.1299	0.47544	-5.92888
	0.462606	-6.01645	0.464428	-6.14061	0.473254	-5.92586
	0.460683	-6.0228	0.462503	-6.15067	0.471167	-5.92333
	0.458764	-6.03229	0.460786	-6.18386	0.469079	-5.92395
	0.456811	-6.0414	0.458818	-6.18757	0.466984	-5.92499
	0.454897	-6.04734	0.457284	-6.24129	0.464847	-5.92152
	0.452858	-6.04525	0.45489	-6.19656	0.462716	-5.92022
	0.450678	-6.02094	0.45277	-6.18043	0.460681	-5.92419
	0.448698	-6.01957	0.450674	-6.16995	0.458565	-5.92346
	0.446734	-6.02424	0.448683	-6.16507	0.456509	-5.92444
	0.444708	-6.02165	0.446987	-6.20152	0.454345	-5.92037
	0.442691	-6.01687	0.444941	-6.19747	0.452254	-5.9212
	0.4407	-6.01922	0.443472	-6.26008	0.450113	-5.91828
	0.438695	-6.01441	0.441401	-6.25027	0.448004	-5.91973
	0.43667	-6.0139	0.439254	-6.23412	0.445934	-5.91699
	0.434726	-6.02057	0.436912	-6.18977	0.443823	-5.91664
	0.432743	-6.02723	0.434749	-6.17174	0.441799	-5.92723
	0.430772	-6.02709	0.43303	-6.20344	0.439717	-5.9306
	0.428719	-6.02202	0.431186	-6.2292	0.437572	-5.92337
	0.426763	-6.0271	0.429332	-6.24204	0.435437	-5.92042
	0.424606	-6.00791	0.427655	-6.27998	0.433358	-5.92505
	0.422663	-6.01147	0.425485	-6.26564	0.431288	-5.92739
	0.420779	-6.02064	0.423118	-6.21489	0.429157	-5.92595
	0.418702	-6.0189	0.420968	-6.19769	0.427143	-5.9302
	0.416755	-6.0213	0.418936	-6.19366	0.42501	-5.93201
	0.414715	-6.01371	0.41731	-6.23409	0.422868	-5.92877
	0.412558	-5.99533	0.415418	-6.2503	0.420782	-5.92804
	0.410816	-6.02211	0.413709	-6.28191	0.418687	-5.92503
	0.408645	-6.00625	0.411955	-6.31231	0.416627	-5.93046
	0.406483	-5.98076	0.409725	-6.28262	0.414473	-5.92418
	0.404577	-5.99156	0.407371	-6.24544	0.412429	-5.92737
	0.402517	-5.99276	0.40491	-6.19181	0.410329	-5.93309
	0.40065	-6.00241	0.40298	-6.19589	0.408219	-5.93254
	0.398442	-5.97677	0.400901	-6.18629	0.406132	-5.93115
	0.396592	-5.9931	0.399309	-6.23391	0.404001	-5.92541
	0.394716	-6.00927	0.397357	-6.23592	0.401919	-5.92585
	0.392692	-6.0055	0.395692	-6.2757	0.399794	-5.92494
	0.390483	-5.97857	0.393521	-6.2547	0.397724	-5.9311
	0.388558	-5.98487	0.391398	-6.2431	0.395623	-5.92933
	0.386584	-5.98873	0.388978	-6.19366	0.393444	-5.92197
	0.384586	-5.99135	0.386964	-6.18894	0.391419	-5.92472
	0.382725	-6.00181	0.385189	-6.21656	0.389339	-5.93001
	0.380757	-6.00502	0.38326	-6.21921	0.387235	-5.93331
	0.378656	-5.99898	0.38141	-6.24309	0.38514	-5.92617
	0.376601	-5.99127	0.379392	-6.23598	0.383046	-5.92811
	0.374638	-5.98885	0.377149	-6.21252	0.380947	-5.93247
	0.372634	-5.98961	0.374762	-6.16422	0.378925	-5.93628
	0.370696	-5.99032	0.372686	-6.15194	0.376833	-5.94033
	0.368678	-5.99293	0.3708	-6.16784	0.374714	-5.93573
	0.366715	-5.99623	0.369074	-6.20492	0.372625	-5.93698
	0.364846	-6.00957	0.367019	-6.19859	0.370527	-5.94336
	0.362855	-6.0063	0.365013	-6.19527	0.368433	-5.94122
	0.360793	-6.00025	0.363327	-6.23304	0.366348	-5.9385
	0.358791	-5.99725	0.361115	-6.20558	0.364307	-5.94474
	0.35673	-5.99175	0.358907	-6.17663	0.362176	-5.94708
	0.354767	-5.99129	0.356699	-6.15355	0.360036	-5.94118
	0.352759	-5.99117	0.354563	-6.13997	0.357932	-5.93696
	0.350833	-5.99475	0.353013	-6.19167	0.355855	-5.94066
	0.348732	-5.98399	0.35097	-6.18694	0.353839	-5.94454
	0.346749	-5.98277	0.349007	-6.19223	0.351683	-5.94222
	0.344744	-5.98373	0.347185	-6.20828	0.34958	-5.94263
	0.342787	-5.98563	0.345061	-6.19692	0.347511	-5.94815
	0.340823	-5.98633	0.342871	-6.17706	0.345348	-5.93782
	0.338773	-5.98277	0.340516	-6.13463	0.343303	-5.9433
	0.336873	-5.98752	0.338386	-6.11814	0.341251	-5.94597
	0.334701	-5.96891	0.336613	-6.14233	0.33915	-5.94381
	0.332673	-5.96268	0.334745	-6.16177	0.337083	-5.94529
	0.330791	-5.97211	0.332678	-6.15132	0.334956	-5.94555
	0.328875	-5.98478	0.331134	-6.20549	0.332861	-5.94692
	0.326907	-5.9845	0.329132	-6.20252	0.330808	-5.95153
	0.324804	-5.97485	0.326955	-6.18187	0.328767	-5.95464
	0.322793	-5.97036	0.324594	-6.13652	0.326661	-5.95045
	0.320743	-5.96381	0.322301	-6.1073	0.324557	-5.9519
	0.3188	-5.96601	0.320281	-6.10671	0.322478	-5.9604
	0.316834	-5.97189	0.318548	-6.1377	0.320389	-5.95913
	0.314866	-5.97632	0.316576	-6.13389	0.318324	-5.96335
	0.312911	-5.97707	0.314892	-6.17334	0.316179	-5.95178
	0.310828	-5.96947	0.312802	-6.16118	0.314097	-5.95813
	0.308808	-5.96059	0.310518	-6.13208	0.312093	-5.967
	0.306759	-5.95853	0.308195	-6.09168	0.309919	-5.95972
	0.304853	-5.9648	0.306067	-6.07629	0.307848	-5.9636
	0.302967	-5.97743	0.304185	-6.08288	0.30577	-5.96517
	0.300929	-5.97509	0.30234	-6.10597	0.303698	-5.96535
	0.298886	-5.97019	0.300388	-6.11134	0.30165	-5.97319
	0.296976	-5.9772	0.298453	-6.11981	0.299528	-5.97068
	0.294895	-5.96892	0.296351	-6.10561	0.297473	-5.97647
	0.292821	-5.95456	0.29392	-6.05226	0.295315	-5.97325
	0.290918	-5.96584	0.291889	-6.0464	0.293294	-5.97675
	0.289057	-5.98189	0.289901	-6.0513	0.291163	-5.97412
	0.286963	-5.97155	0.287959	-6.05515	0.289107	-5.97489
	0.284958	-5.97065	0.285986	-6.06006	0.286999	-5.97843
	0.282962	-5.97002	0.284205	-6.08461	0.284975	-5.98839
	0.280923	-5.97045	0.281915	-6.04625	0.282906	-5.99434
	0.279029	-5.97459	0.279742	-6.02678	0.280843	-5.99398
	0.276954	-5.9676	0.277513	-5.99946	0.278773	-5.99847
	0.275014	-5.97316	0.275423	-5.99205	0.276688	-6.00145
	0.272996	-5.96915	0.273432	-5.99665	0.274599	-6.00195
	0.27102	-5.96974	0.271628	-6.01584	0.272515	-6.00491
	0.269063	-5.97286	0.269589	-6.00863	0.270426	-6.00746
	0.26707	-5.97903	0.267738	-6.02612	0.26832	-6.00433
	0.265106	-5.97576	0.265746	-6.02749	0.266233	-6.00483
	0.263098	-5.9748	0.263493	-5.99741	0.264139	-6.00586
	0.261064	-5.96682	0.261432	-5.99052	0.262065	-6.00209
	0.259027	-5.96278	0.259117	-5.9511	0.259896	-5.99322
	0.257081	-5.96616	0.257091	-5.94677	0.25775	-5.99047
	0.254976	-5.95317	0.254983	-5.93146	0.255712	-5.9953
	0.253018	-5.95609	0.253282	-5.96941	0.253607	-5.99796
	0.250934	-5.94757	0.251191	-5.96003	0.251605	-6.00331
	0.249097	-5.96096	0.249363	-5.97635	0.249489	-5.99642
	0.247084	-5.95653	0.247252	-5.9673	0.247347	-5.99522
	0.245052	-5.9518	0.245181	-5.95664	0.24521	-5.99222
	0.243057	-5.95325	0.242863	-5.91667	0.243115	-5.9903
	0.241083	-5.95175	0.240641	-5.89275	0.241034	-5.99345
	0.238995	-5.941	0.238565	-5.88358	0.238977	-5.99272
	0.237072	-5.94397	0.236843	-5.91685	0.236832	-5.98668
	0.2351	-5.94579	0.23469	-5.90005	0.234702	-5.98744
	0.233096	-5.94257	0.232932	-5.92405	0.232631	-5.98875
	0.231039	-5.93617	0.230873	-5.91672	0.230551	-5.99094
	0.229051	-5.93356	0.228711	-5.89966	0.228503	-5.99584
	0.227041	-5.9304	0.226507	-5.87371	0.226428	-5.9919
	0.225041	-5.92436	0.224296	-5.84858	0.224277	-5.98866
	0.223126	-5.93345	0.222051	-5.8264	0.222247	-5.99356
	0.221084	-5.92459	0.220421	-5.86109	0.220148	-6.001
	0.219103	-5.92812	0.218331	-5.85523	0.218118	-6.00447
	0.217218	-5.93511	0.216393	-5.85874	0.215974	-6.00407
	0.215191	-5.92519	0.214442	-5.86447	0.213926	-6.00097
	0.213214	-5.92734	0.212402	-5.85809	0.211895	-6.01044
	0.211107	-5.91186	0.210296	-5.84857	0.209831	-6.01804
	0.20914	-5.91664	0.207889	-5.7993	0.207843	-6.02738
	0.207142	-5.91163	0.205924	-5.80653	0.205665	-6.02341
	0.205194	-5.91214	0.203834	-5.79054	0.203654	-6.02785
	0.203147	-5.90526	0.202038	-5.81373	0.201574	-6.03348
	0.201232	-5.91303	0.199985	-5.81241	0.199543	-6.03868
	0.199287	-5.91138	0.198228	-5.83967	0.197478	-6.04617
	0.197203	-5.90397	0.19619	-5.82749	0.195413	-6.0558
	0.195245	-5.90199	0.194079	-5.81671	0.1934	-6.06431
	0.193254	-5.89708	0.191735	-5.77598	0.191333	-6.07156
	0.191297	-5.89724	0.18968	-5.77106	0.189353	-6.07854
	0.18922	-5.8837	0.187501	-5.75131	0.187326	-6.08635
	0.187282	-5.88939	0.185797	-5.7808	0.185207	-6.08702
	0.1852	-5.873	0.183847	-5.78858	0.1831	-6.08769
	0.183322	-5.88111	0.181959	-5.79811	0.181063	-6.09542
	0.181271	-5.87304	0.180008	-5.8024	0.179048	-6.10288
	0.179124	-5.852	0.177964	-5.79953	0.176996	-6.11312
	0.177267	-5.86487	0.175897	-5.78693	0.174966	-6.11704
	0.175226	-5.85392	0.173575	-5.74885	0.172856	-6.11762
	0.173183	-5.84541	0.171594	-5.74972	0.170838	-6.12774
	0.171248	-5.85303	0.169567	-5.74989	0.168714	-6.12569
	0.169203	-5.83437	0.167873	-5.78501	0.166605	-6.12269
	0.167244	-5.83429	0.165866	-5.78587	0.16456	-6.12877
	0.165296	-5.83899	0.163991	-5.7985	0.162571	-6.14014
	0.163425	-5.84827	0.162028	-5.80363	0.160466	-6.13703
	0.161427	-5.84232	0.160009	-5.79742	0.158406	-6.14449
	0.159398	-5.83512	0.157734	-5.76975	0.156283	-6.14563
	0.157535	-5.84071	0.15567	-5.76004	0.154167	-6.13521
	0.155489	-5.83044	0.153534	-5.74533	0.152043	-6.12918
	0.15361	-5.83898	0.151802	-5.77121	0.150019	-6.13429
	0.151662	-5.83989	0.149952	-5.78765	0.147964	-6.14057
	0.149698	-5.83768	0.147916	-5.78384	0.145911	-6.14091
	0.147773	-5.83481	0.146152	-5.81417	0.143737	-6.13268
	0.145847	-5.84055	0.144044	-5.80241	0.141698	-6.13625
	0.143803	-5.83099	0.141931	-5.7875	0.13952	-6.13058
	0.141715	-5.80966	0.139767	-5.76831	0.13754	-6.14337
	0.139869	-5.82182	0.137685	-5.75621	0.135443	-6.13851
	0.137883	-5.81542	0.13584	-5.77521	0.133395	-6.1483
	0.135991	-5.82283	0.134112	-5.80375	0.131307	-6.14618
	0.133959	-5.80659	0.132072	-5.79883	0.129236	-6.14277
	0.132124	-5.82165	0.130153	-5.81108	0.127085	-6.1316
	0.130075	-5.80666	0.128391	-5.83567	0.125048	-6.13389
	0.128076	-5.79798	0.126383	-5.83299	0.122915	-6.12712
	0.126185	-5.80526	0.124305	-5.82372	0.12083	-6.12741
	0.124202	-5.79619	0.121937	-5.78094	0.118731	-6.13378
	0.122173	-5.78601	0.119957	-5.78854	0.116681	-6.13715
	0.1202	-5.78264	0.118012	-5.79049	0.114603	-6.13672
	0.118296	-5.78065	0.116195	-5.8141	0.112435	-6.12221
	0.11634	-5.77977	0.114358	-5.8286	0.110425	-6.12592
	0.114511	-5.78669	0.112464	-5.84287	0.108368	-6.12766
	0.11258	-5.78455	0.110862	-5.89326	0.10631	-6.13105
	0.110493	-5.76585	0.108766	-5.87834	0.104236	-6.1368
	0.108565	-5.76763	0.106636	-5.86177	0.102209	-6.13984
	0.106605	-5.75976	0.104478	-5.84256	0.100105	-6.13673
	0.104701	-5.76188	0.102261	-5.81425	0.0979944	-6.13152
	0.102674	-5.74808	0.100258	-5.81759	0.0958928	-6.13004
	0.100807	-5.7625	0.098606	-5.85223	0.0938458	-6.13245
	0.098672	-5.73627	0.0966296	-5.85879	0.0917711	-6.13385
	0.0968623	-5.74999	0.0947266	-5.8758	0.0897088	-6.13541
	0.0949496	-5.74388	0.0932237	-5.93106	0.0876528	-6.1328
	0.0929986	-5.74216	0.0911914	-5.92512	0.0855806	-6.13095
	0.0910417	-5.74005	0.0890206	-5.90063	0.0834924	-6.13069
	0.0890566	-5.72767	0.086674	-5.86147	0.0814085	-6.12918
	0.0870858	-5.71332	0.0846641	-5.8594	0.0793483	-6.13468
	0.0852348	-5.72137	0.0825863	-5.8535	0.0772237	-6.1275
	0.0832766	-5.71036	0.0809102	-5.89101	0.0752429	-6.13399
	0.0815345	-5.72531	0.0789745	-5.90039	0.0732014	-6.13943
	0.079457	-5.70693	0.0769266	-5.89081	0.0710926	-6.13499
	0.0775223	-5.69955	0.0754256	-5.9537	0.0690632	-6.14099
	0.0757611	-5.70674	0.0734218	-5.95286	0.0669915	-6.14393
	0.0737543	-5.69992	0.0713355	-5.93979	0.0649466	-6.14244
	0.0718623	-5.69692	0.0691895	-5.9235	0.0629103	-6.14091
	0.0699566	-5.69469	0.066893	-5.89192	0.0608172	-6.14145
	0.068025	-5.68208	0.0649496	-5.89243	0.0587621	-6.14116
	0.0659372	-5.65605	0.0630691	-5.90928	0.0566311	-6.13394
	0.0641722	-5.66988	0.0613695	-5.94366	0.0545454	-6.1297
	0.0621806	-5.65699	0.0593436	-5.93688	0.0524923	-6.13024
	0.0604711	-5.67354	0.0576846	-5.97927	0.0504348	-6.13292
	0.0584003	-5.64682	0.0558294	-5.99925	0.0484186	-6.13322
	0.0564987	-5.64088	0.0537917	-5.9875	0.0463395	-6.1324
	0.0545929	-5.63366	0.0517312	-5.98036	0.0442718	-6.13394
	0.0548703	-5.63859	0.0515691	-5.92184	0.0446279	-6.12049
	0.0565204	-5.64254	0.0534317	-5.91708	0.0464987	-6.10614
	0.0581502	-5.64384	0.0553798	-5.91222	0.0484403	-6.10468
	0.0597975	-5.64428	0.0575081	-5.93125	0.0504314	-6.10952
	0.061515	-5.65246	0.059548	-5.94164	0.0523007	-6.09428
	0.0632166	-5.65423	0.0614386	-5.93156	0.0542302	-6.09095
	0.0649846	-5.66028	0.0636621	-5.96128	0.0562045	-6.08775
	0.0667074	-5.66141	0.0656053	-5.96074	0.0582237	-6.08805
	0.0684852	-5.66253	0.0675101	-5.94889	0.0601605	-6.07819
	0.0701903	-5.65935	0.0693449	-5.93073	0.0621732	-6.07922
	0.0720282	-5.6707	0.0710624	-5.89734	0.0641446	-6.07372
	0.0738403	-5.68174	0.0730365	-5.89784	0.066068	-6.06612
	0.0756899	-5.69111	0.0748861	-5.87883	0.068128	-6.06231
	0.077457	-5.68318	0.0769816	-5.89302	0.0701507	-6.06271
	0.0792312	-5.68764	0.0790898	-5.90865	0.0721337	-6.05921
	0.0810372	-5.69057	0.0811153	-5.91468	0.0741412	-6.06076
	0.0829036	-5.69824	0.0829667	-5.89539	0.0761529	-6.06183
	0.0848019	-5.70616	0.085035	-5.90635	0.0781377	-6.05479
	0.0865143	-5.69451	0.0869624	-5.89939	0.0801581	-6.0498
	0.0884064	-5.70817	0.0889473	-5.89629	0.0821861	-6.04661
	0.0903133	-5.71202	0.0908744	-5.88928	0.0842414	-6.04793
	0.0921284	-5.70865	0.0926306	-5.86545	0.0862745	-6.05053
	0.0940921	-5.72408	0.0943654	-5.83415	0.0883028	-6.04881
	0.0959656	-5.72621	0.0963469	-5.82568	0.0903447	-6.04924
	0.0979162	-5.73307	0.0983181	-5.82554	0.0923948	-6.04853
	0.0997842	-5.73449	0.10069	-5.86422	0.0944271	-6.04249
	0.101662	-5.73875	0.102696	-5.86904	0.0963576	-6.02365
	0.103629	-5.74781	0.104553	-5.85855	0.0985008	-6.03668
	0.105595	-5.76165	0.106726	-5.87079	0.100579	-6.04581
	0.107527	-5.77192	0.108729	-5.87136	0.102641	-6.04635
	0.10941	-5.77208	0.11072	-5.87686	0.104793	-6.05256
	0.111167	-5.75855	0.112659	-5.86591	0.106793	-6.05388
	0.113074	-5.76183	0.1142	-5.8173	0.108837	-6.05054
	0.114977	-5.76301	0.116305	-5.82896	0.110914	-6.05247
	0.116863	-5.76734	0.118125	-5.81494	0.11294	-6.05231
	0.118806	-5.77238	0.120091	-5.80787	0.115058	-6.06424
	0.120768	-5.78548	0.122338	-5.8333	0.117155	-6.07016
	0.122803	-5.80264	0.124467	-5.84916	0.119253	-6.06754
	0.124677	-5.80307	0.126508	-5.85089	0.121291	-6.06529
	0.126638	-5.81151	0.128367	-5.84109	0.123444	-6.07522
	0.128614	-5.81958	0.130337	-5.83952	0.125501	-6.08515
	0.130548	-5.82469	0.132459	-5.85276	0.127615	-6.09364
	0.132491	-5.83026	0.134461	-5.85358	0.129583	-6.07845
	0.134527	-5.84465	0.136333	-5.84256	0.131682	-6.0779
	0.136498	-5.85563	0.138392	-5.8455	0.133813	-6.08534
	0.138463	-5.86099	0.139959	-5.79826	0.135941	-6.09566
	0.140368	-5.86533	0.141936	-5.79612	0.138044	-6.09921
	0.142374	-5.87484	0.14382	-5.78512	0.14006	-6.09373
	0.144438	-5.89236	0.145951	-5.7987	0.142172	-6.104
	0.14637	-5.89379	0.148222	-5.83401	0.144331	-6.11147
	0.148253	-5.89204	0.150307	-5.83913	0.146413	-6.11261
	0.150401	-5.92256	0.152227	-5.83305	0.148423	-6.1059
	0.152435	-5.93025	0.154273	-5.83956	0.150497	-6.10888
	0.154372	-5.94297	0.156247	-5.839	0.152647	-6.12192
	0.15629	-5.94971	0.158326	-5.84584	0.154707	-6.12247
	0.158337	-5.96009	0.160406	-5.85386	0.156775	-6.1237
	0.160265	-5.96136	0.162354	-5.84851	0.158917	-6.12703
	0.162212	-5.9652	0.163967	-5.80351	0.160997	-6.12827
	0.164185	-5.97292	0.16594	-5.8041	0.163133	-6.13637
	0.166217	-5.98303	0.167803	-5.78866	0.165186	-6.13862
	0.168113	-5.98435	0.169996	-5.80759	0.167333	-6.14541
	0.170117	-5.99349	0.17223	-5.83984	0.169409	-6.14417
	0.172128	-6.00382	0.17433	-5.84677	0.171472	-6.1368
	0.174092	-6.00859	0.176296	-5.84109	0.173488	-6.1337
	0.17608	-6.01717	0.178253	-5.84435	0.175598	-6.13722
	0.178025	-6.02043	0.180366	-5.85417	0.177714	-6.13759
	0.180041	-6.03239	0.182395	-5.86135	0.179812	-6.1405
	0.182041	-6.0399	0.184349	-5.85377	0.181902	-6.14245
	0.184054	-6.0506	0.186098	-5.82212	0.184005	-6.14202
	0.186087	-6.0666	0.188065	-5.81939	0.186063	-6.13799
	0.188033	-6.07028	0.190025	-5.817	0.188107	-6.13332
	0.190003	-6.07132	0.191905	-5.8076	0.190185	-6.12671
	0.191986	-6.08054	0.193939	-5.80577	0.192253	-6.12467
	0.193949	-6.08942	0.196208	-5.84151	0.19434	-6.11893
	0.195895	-6.09319	0.198417	-5.86736	0.196586	-6.13262
	0.197889	-6.10239	0.200499	-5.87657	0.198638	-6.12021
	0.199926	-6.11139	0.202632	-5.89303	0.200737	-6.11575
	0.201992	-6.12643	0.204419	-5.87211	0.202831	-6.11403
	0.20401	-6.13871	0.206422	-5.86716	0.20488	-6.10673
	0.205988	-6.14168	0.208564	-5.88712	0.207001	-6.10064
	0.207943	-6.14029	0.21056	-5.88926	0.209088	-6.09431
	0.209969	-6.15171	0.212675	-5.90436	0.211214	-6.08858
	0.212004	-6.16167	0.214601	-5.89206	0.213352	-6.09469
	0.214008	-6.16931	0.21622	-5.84425	0.215431	-6.09035
	0.216118	-6.18293	0.218316	-5.8614	0.21754	-6.09086
	0.218206	-6.19529	0.220306	-5.85836	0.219625	-6.08236
	0.220005	-6.17265	0.222372	-5.87182	0.221675	-6.06847
	0.222007	-6.17623	0.22474	-5.90904	0.223755	-6.06894
	0.224054	-6.17898	0.226886	-5.92754	0.225923	-6.07293
	0.226112	-6.18695	0.228733	-5.91174	0.227963	-6.07118
	0.228143	-6.18579	0.231038	-5.94619	0.23008	-6.07198
	0.230169	-6.18164	0.232916	-5.9364	0.23219	-6.06425
	0.232228	-6.18037	0.234966	-5.93829	0.234194	-6.05396
	0.234264	-6.1761	0.236829	-5.92353	0.236321	-6.0592
	0.236329	-6.17575	0.23852	-5.88886	0.238472	-6.06472
	0.238419	-6.17922	0.240572	-5.89551	0.24057	-6.06809
	0.240412	-6.16756	0.242639	-5.90176	0.24267	-6.06883
	0.242392	-6.15971	0.244935	-5.94054	0.244769	-6.06997
	0.24452	-6.16953	0.247007	-5.94579	0.246947	-6.07659
	0.246571	-6.16845	0.249003	-5.94873	0.24902	-6.07359
	0.248578	-6.169	0.2512	-5.96937	0.251149	-6.07032
	0.250697	-6.17415	0.253258	-5.9774	0.253203	-6.07094
	0.252702	-6.17839	0.255324	-5.98592	0.255387	-6.08042
	0.254668	-6.17189	0.257161	-5.96928	0.25744	-6.07704
	0.256655	-6.16961	0.258822	-5.92711	0.259519	-6.07031
	0.258729	-6.17932	0.260935	-5.94393	0.261744	-6.0878
	0.260874	-6.19438	0.262833	-5.9314	0.263841	-6.08849
	0.262916	-6.20539	0.265053	-5.95695	0.265899	-6.08941
	0.265011	-6.21642	0.267437	-5.99921	0.267973	-6.08652
	0.266962	-6.21433	0.269458	-6.00449	0.270112	-6.09175
	0.26908	-6.23004	0.271395	-6.00244	0.272218	-6.09092
	0.2711	-6.23527	0.273504	-6.01278	0.274334	-6.09684
	0.273189	-6.24961	0.275425	-6.00389	0.276465	-6.09929
	0.275124	-6.24862	0.277679	-6.03369	0.278608	-6.105
	0.277221	-6.2625	0.279697	-6.03352	0.280762	-6.11714
	0.279257	-6.26739	0.281752	-6.04051	0.282909	-6.12382
	0.281334	-6.28237	0.283487	-6.01521	0.285035	-6.12761
	0.283427	-6.29471	0.285226	-5.98039	0.287157	-6.13309
	0.285479	-6.30747	0.287325	-5.99529	0.289289	-6.13752
	0.287617	-6.32178	0.289354	-5.9933	0.291394	-6.14222
	0.289541	-6.31556	0.291564	-6.0228	0.293594	-6.14839
	0.29157	-6.32533	0.293863	-6.05491	0.295609	-6.15052
	0.293627	-6.3382	0.29593	-6.06805	0.297807	-6.15781
	0.295628	-6.34215	0.29783	-6.06029	0.299925	-6.16104
	0.297697	-6.35376	0.299987	-6.07662	0.302044	-6.16302
	0.299853	-6.3724	0.30207	-6.08486	0.304183	-6.17359
	0.301844	-6.38045	0.304032	-6.08166	0.306354	-6.18764
	0.303868	-6.38423	0.306101	-6.08901	0.308433	-6.18554
	0.305914	-6.38985	0.308024	-6.08173	0.310519	-6.18108
	0.307904	-6.3949	0.309601	-6.03261	0.312772	-6.20336
	0.309893	-6.39425	0.311804	-6.05769	0.314885	-6.21003
	0.311881	-6.39645	0.313716	-6.04701	0.317019	-6.21265
	0.313948	-6.40594	0.315562	-6.03093	0.319126	-6.21694
	0.316022	-6.41593	0.317657	-6.04298	0.321169	-6.21466
	0.318052	-6.42415	0.320045	-6.08343	0.323345	-6.22143
	0.320173	-6.43428	0.322116	-6.09812	0.325506	-6.22679
	0.322085	-6.42558	0.324103	-6.09518	0.327671	-6.23783
	0.324174	-6.44045	0.326158	-6.09962	0.329831	-6.24702
	0.326181	-6.4388	0.328078	-6.08927	0.331941	-6.25442
	0.328154	-6.43444	0.330315	-6.11451	0.334011	-6.24976
	0.330162	-6.43387	0.332334	-6.11956	0.33615	-6.25712
	0.332157	-6.43508	0.334355	-6.12319	0.338287	-6.26244
	0.334208	-6.43965	0.336431	-6.13202	0.340444	-6.27496
	0.336221	-6.44168	0.337943	-6.07684	0.342573	-6.27505
	0.338254	-6.44103	0.3401	-6.09278	0.344661	-6.27318
	0.340228	-6.43642	0.342128	-6.09857	0.346799	-6.28692
	0.342424	-6.46535	0.344048	-6.08555	0.348885	-6.28097
	0.344272	-6.44329	0.345957	-6.08133	0.351081	-6.29346
	0.3463	-6.43858	0.34795	-6.07941	0.353219	-6.29791
	0.348332	-6.44119	0.350058	-6.094	0.35523	-6.28465
	0.350277	-6.43348	0.352381	-6.13166	0.357341	-6.29141
	0.352155	-6.40716	0.354502	-6.14513	0.359544	-6.30307
	0.354265	-6.41995	0.356529	-6.14951	0.361681	-6.31069
	0.356329	-6.42175	0.358517	-6.14565	0.363748	-6.30867
	0.35831	-6.41205	0.360324	-6.12708	0.365915	-6.31478
	0.360304	-6.40327	0.362373	-6.13554	0.368052	-6.32038
	0.36234	-6.40689	0.364672	-6.16557	0.370127	-6.32234
	0.36429	-6.38864	0.366718	-6.17196	0.37225	-6.32184
	0.366278	-6.38686	0.368776	-6.17805	0.374356	-6.32704
	0.368382	-6.38843	0.370672	-6.16678	0.376546	-6.33236
	0.370462	-6.38423	0.3723	-6.12161	0.378659	-6.33658
	0.372343	-6.36942	0.374325	-6.1271	0.380803	-6.33542
	0.374315	-6.35604	0.376346	-6.13326	0.382914	-6.34916
	0.376366	-6.35777	0.378217	-6.1172	0.385043	-6.34783
	0.378407	-6.34642	0.380469	-6.14266	0.387091	-6.34278
	0.380448	-6.3437	0.382678	-6.16448	0.389185	-6.34115
	0.382426	-6.33564	0.384752	-6.17568	0.391246	-6.33638
	0.384524	-6.33076	0.386662	-6.16825	0.393379	-6.33776
	0.386469	-6.31756	0.38859	-6.16105	0.395498	-6.34346
	0.388391	-6.30106	0.390836	-6.18878	0.397666	-6.34852
	0.390433	-6.29457	0.392843	-6.1887	0.399756	-6.34679
	0.392433	-6.2862	0.394698	-6.1755	0.401861	-6.34786
	0.394435	-6.27734	0.396892	-6.19838	0.40407	-6.35722
	0.396492	-6.2782	0.398468	-6.14474	0.406132	-6.35415
	0.398508	-6.26943	0.400487	-6.15185	0.408195	-6.34721
	0.400565	-6.26496	0.402337	-6.13381	0.410347	-6.3553
	0.402452	-6.2459	0.404226	-6.12272	0.412462	-6.36179
	0.404548	-6.24851	0.406588	-6.16247	0.414547	-6.35512
	0.406448	-6.22673	0.408739	-6.18356	0.416688	-6.35558
	0.408579	-6.2323	0.410736	-6.18707	0.41878	-6.35138
	0.410412	-6.20481	0.412667	-6.17706	0.420868	-6.35331
	0.412482	-6.20699	0.414559	-6.16708	0.423055	-6.35717
	0.414563	-6.21488	0.41666	-6.17869	0.425112	-6.35432
	0.416635	-6.21367	0.418686	-6.17834	0.427252	-6.35766
	0.41858	-6.20182	0.420736	-6.18306	0.42936	-6.354
	0.420641	-6.20591	0.422664	-6.1759	0.431426	-6.34794
	0.422665	-6.203	0.424638	-6.17978	0.433527	-6.34648
	0.424711	-6.19984	0.4262	-6.12481	0.435667	-6.34918
	0.426636	-6.19157	0.428204	-6.12535	0.437748	-6.34583
	0.428658	-6.18047	0.430155	-6.11732	0.43985	-6.34393
	0.430667	-6.17953	0.432211	-6.11934	0.441979	-6.34276
	0.432649	-6.17347	0.434098	-6.11048	0.44404	-6.34041
	0.434617	-6.16047	0.436274	-6.13598	0.446074	-6.32999
	0.436588	-6.15217	0.438475	-6.15453	0.448248	-6.33294
	0.438658	-6.15451	0.440602	-6.17115	0.450383	-6.3364
	0.440661	-6.1504	0.44262	-6.16799	0.45246	-6.3268
	0.442757	-6.15652	0.444359	-6.14342	0.45455	-6.32189
	0.444712	-6.1474	0.446423	-6.1543	0.456681	-6.32474
	0.446677	-6.13768	0.448422	-6.15152	0.458766	-6.32509
	0.448603	-6.13031	0.450562	-6.16989	0.460908	-6.32621
	0.45067	-6.13031	0.452417	-6.15271	0.462992	-6.3244
	0.452687	-6.13023	0.454466	-6.15995	0.46505	-6.31292
	0.454663	-6.1252	0.456279	-6.13985	0.467161	-6.31177
	0.456664	-6.11875	0.458052	-6.10976	0.469262	-6.30889
	0.458691	-6.11695	0.460007	-6.10926	0.471299	-6.2985
	0.460721	-6.11657	0.462018	-6.1062	0.473423	-6.30197
	0.462855	-6.13249	0.463857	-6.09267	0.475527	-6.29898
	0.464872	-6.13185	0.465402	-6.03919	0.47761	-6.2919
	0.466849	-6.1197	0.467303	-6.02689	0.479727	-6.29235
	0.46879	-6.11173	0.469385	-6.03524	0.481802	-6.28372
	0.470903	-6.12207	0.471374	-6.03232	0.484082	-6.30371
	0.472881	-6.11937	0.473314	-6.02588	0.486068	-6.28698
	0.474652	-6.09404	0.47532	-6.02639	0.488107	-6.2802
	0.476752	-6.10136	0.477555	-6.05891	0.490234	-6.28171
	0.478713	-6.08749	0.479723	-6.07516	0.492345	-6.27867
	0.480769	-6.09207	0.481665	-6.06591	0.494432	-6.2752
	0.482815	-6.09312	0.48347	-6.04819	0.496553	-6.27067
	0.484772	-6.08581	0.485467	-6.04145	0.49861	-6.26939
	0.486718	-6.08367	0.487552	-6.05395	0.50068	-6.26398
	0.488763	-6.08053	0.489437	-6.04484	0.50285	-6.26983
	0.490828	-6.09098	0.491299	-6.02509	0.50488	-6.26012
	0.49286	-6.09488	0.493326	-6.02993	0.506879	-6.25117
	0.494901	-6.10006	0.494719	-5.95968	0.508965	-6.24665
	0.496813	-6.08651	0.496815	-5.97391	0.511092	-6.24955
	0.498779	-6.0814	0.498724	-5.95854	0.513205	-6.25219
	0.500828	-6.0873	0.500558	-5.942	0.515292	-6.24283
	0.502755	-6.07142	0.50236	-5.91912	0.517434	-6.24975
	0.504826	-6.0807	0.504474	-5.93259	0.519502	-6.24161
	0.506591	-6.0512	0.506435	-5.93557	0.521626	-6.24245
	0.508733	-6.0696	0.508425	-5.93263	0.523716	-6.24393
	0.510825	-6.07509	0.510282	-5.91409	0.525834	-6.24229
	0.512863	-6.07568	0.512085	-5.89198	0.527876	-6.23415
	0.514812	-6.07482	0.513873	-5.86923	0.529989	-6.23272
	0.516871	-6.07593	0.515911	-5.87324	0.532116	-6.23159
	0.51883	-6.06846	0.517837	-5.86114	0.534234	-6.22993
	0.520692	-6.05892	0.519682	-5.84703	0.536252	-6.22267
	0.522853	-6.07564	0.52154	-5.83026	0.538271	-6.21607
	0.524801	-6.06885	0.523291	-5.80086	0.540481	-6.22207
	0.526827	-6.06921	0.525133	-5.78291	0.542532	-6.21558
	0.528794	-6.06533	0.5267	-5.72523	0.544593	-6.20657
	0.530813	-6.06854	0.528707	-5.73812	0.546767	-6.21638
	0.532829	-6.06547	0.530632	-5.72396	0.548848	-6.2157
	0.534821	-6.06493	0.532341	-5.68836	0.550911	-6.21032
	0.536763	-6.06044	0.534191	-5.66904	0.552957	-6.20116
	0.538737	-6.06137	0.536177	-5.67387	0.55506	-6.19366
	0.540884	-6.07147	0.538255	-5.68185	0.557153	-6.1929
	0.5427	-6.0519	0.54014	-5.66494	0.559251	-6.19763
	0.544853	-6.06678	0.541941	-5.64632	0.561399	-6.19922
	0.546819	-6.06036	0.543754	-5.6213	0.563429	-6.19513
	0.548961	-6.08837	0.545483	-5.59389	0.565512	-6.19157
	0.551006	-6.08652	0.547458	-5.58933	0.567609	-6.18855
	0.552833	-6.07409	0.549266	-5.56482	0.569727	-6.18496
	0.554849	-6.06849	0.551195	-5.55625	0.571748	-6.17278
	0.55691	-6.07088	0.552876	-5.5169	0.573889	-6.17478
	0.5589	-6.07639	0.554452	-5.47203	0.575948	-6.17313
	0.560877	-6.06633	0.556089	-5.4275	0.578019	-6.17034
	0.562806	-6.06111	0.558082	-5.41874	0.580078	-6.16372
	0.564782	-6.06017	0.559634	-5.37832	0.582222	-6.16468
	0.566752	-6.05672	0.561434	-5.34972	0.584312	-6.1645
	0.56886	-6.06908	0.563322	-5.33927	0.586396	-6.16386
	0.570923	-6.06771	0.565224	-5.32975	0.588474	-6.16167
	0.572863	-6.06746	0.567043	-5.30835	0.590546	-6.15572
	0.574932	-6.07529	0.568822	-5.2819	0.592581	-6.14015
	0.576906	-6.06748	0.570464	-5.24195	0.594749	-6.15108
	0.57871	-6.05264	0.572259	-5.21807	0.59681	-6.14508
	0.580799	-6.05407	0.574092	-5.19483	0.598889	-6.14523
	0.582856	-6.0646	0.575822	-5.16147	0.60096	-6.13714
	0.584902	-6.06984	0.577464	-5.12322	0.603028	-6.13219
	0.586829	-6.05806	0.579329	-5.10142	0.605126	-6.13027
	0.588837	-6.06071	0.580977	-5.06188	0.607202	-6.12714
	0.590808	-6.05502	0.582572	-5.0171	0.609366	-6.13264
	0.592786	-6.05493	0.584137	-4.96888	0.611446	-6.12862
	0.594757	-6.05248	0.58578	-4.92804	0.61344	-6.11947
	0.596841	-6.05979	0.587333	-4.87608	0.61559	-6.12049
	0.598733	-6.04797	0.588977	-4.82959	0.617706	-6.12169
	0.600732	-6.04973	0.590512	-4.76892	0.619717	-6.11021
	0.602707	-6.04053	0.592312	-4.75773	0.621787	-6.1054
	0.60467	-6.04107	0.59399	-4.71638	0.623949	-6.10805
	0.606814	-6.05635	0.595555	-4.66622	0.625941	-6.1021
	0.608876	-6.06391	0.597391	-4.64555	0.627939	-6.08788
	0.610724	-6.04221	0.599239	-4.62438	0.630073	-6.08575
	0.612739	-6.04823	0.600924	-4.59476	0.632218	-6.08828
	0.614827	-6.05336	0.602585	-4.55163	0.634271	-6.07975
	0.61681	-6.05361	0.604206	-4.50656	0.636331	-6.08513
	0.618838	-6.05866	0.605729	-4.46137	0.63832	-6.06549
	0.620785	-6.05099	0.60746	-4.42479	0.640332	-6.05396
	0.622735	-6.04033	0.609125	-4.38158	0.64253	-6.06687
	0.624749	-6.0414	0.610736	-4.33529	0.644636	-6.06584
	0.626823	-6.0482	0.612302	-4.2896	0.646738	-6.06267
	0.628812	-6.05055	0.613843	-4.24165	0.648872	-6.06046
	0.630751	-6.04297	0.615456	-4.18457	0.650863	-6.05162
	0.632724	-6.04103	0.616817	-4.114	0.652942	-6.04935
	0.634741	-6.04068	0.618333	-4.05057	0.655048	-6.04788
	0.636782	-6.04399	0.620076	-4.01858	0.657121	-6.04081
	0.638777	-6.04117	0.621563	-3.96295	0.659162	-6.03391
	0.640695	-6.03107	0.623131	-3.91251	0.661212	-6.02549
	0.642719	-6.03451	0.624686	-3.8636	0.663267	-6.01962
	0.644726	-6.03607	0.626409	-3.82661	0.665303	-6.01143
	0.646656	-6.02692	0.628118	-3.78835	0.667311	-5.99477
	0.648679	-6.03037	0.62968	-3.74113	0.669424	-5.99369
	0.650701	-6.03125	0.631274	-3.69475	0.671485	-5.99352
	0.652701	-6.03669	0.632803	-3.64437	0.673553	-5.98369
	0.654746	-6.0357	0.634443	-3.59614	0.675598	-5.97888
	0.656657	-6.03019	0.635999	-3.5415	0.677667	-5.97328
	0.658673	-6.02603	0.637502	-3.48919	0.679687	-5.96296
	0.660702	-6.03039	0.639116	-3.44194	0.681772	-5.95448
	0.662758	-6.04013	0.640662	-3.3855	0.683858	-5.95302
	0.664853	-6.04502	0.64222	-3.33473	0.685908	-5.94258
	0.666813	-6.04197	0.643808	-3.28488	0.687926	-5.93448
	0.668779	-6.04061	0.645263	-3.22647	0.69003	-5.92976
	0.670722	-6.03631	0.646738	-3.16284	0.692011	-5.91516
	0.672763	-6.0331	0.648151	-3.09142	0.694073	-5.91037
	0.674695	-6.02836	0.649761	-3.04538	0.696122	-5.90677
	0.676555	-6.01222	0.651272	-2.99111	0.698226	-5.90168
	0.678669	-6.02377	0.652801	-2.93778	0.700181	-5.88473
	0.680705	-6.02681	0.654286	-2.88075	0.70215	-5.86772
	0.682684	-6.02489	0.655891	-2.8313	0.704288	-5.86766
	0.684657	-6.02533	0.657518	-2.78728	0.70638	-5.86406
	0.686663	-6.02425	0.659181	-2.74272	0.708387	-5.84961
	0.688672	-6.02744	0.66074	-2.69271	0.710407	-5.83706
	0.690635	-6.02355	0.662364	-2.64246	0.712405	-5.82742
	0.692661	-6.02359	0.663846	-2.59043	0.71442	-5.81325
	0.69461	-6.01963	0.665418	-2.53897	0.716419	-5.79784
	0.696616	-6.02296	0.667004	-2.48832	0.718503	-5.79147
	0.698581	-6.01106	0.668578	-2.43737	0.720531	-5.78074
	0.700523	-6.00924	0.670204	-2.3921	0.722544	-5.76915
	0.702447	-5.99463	0.67176	-2.34252	0.724577	-5.75725
	0.704532	-6.00742	0.67332	-2.29204	0.726584	-5.74346
	0.706525	-6.00661	0.674873	-2.23872	0.728521	-5.72345
	0.708456	-5.99799	0.676442	-2.18706	0.730564	-5.70987
	0.710381	-5.99204	0.677973	-2.13243	0.73259	-5.69862
	0.712409	-5.99122	0.679525	-2.073	0.734606	-5.68523
	0.71455	-6.00389	0.681091	-2.02589	0.736562	-5.66821
	0.716492	-6.00099	0.682643	-1.97668	0.738524	-5.65328
	0.718416	-5.99156	0.68423	-1.9251	0.740549	-5.63882
	0.720417	-5.99341	0.685782	-1.87543	0.742564	-5.62171
	0.722424	-5.99149	0.687396	-1.83234	0.744532	-5.60092
	0.724333	-5.98393	0.689071	-1.79103	0.74651	-5.58642
	0.726391	-5.98518	0.690702	-1.74805	0.748497	-5.56558
	0.728298	-5.98183	0.692317	-1.70319	0.750439	-5.54607
	0.730324	-5.98115	0.693915	-1.65926	0.752349	-5.52081
	0.732225	-5.97056	0.69556	-1.61612	0.754256	-5.49768
	0.734264	-5.9768	0.697226	-1.57521	0.756311	-5.47883
	0.736243	-5.97324	0.698866	-1.53412	0.75823	-5.45547
	0.738146	-5.96318	0.70053	-1.49072	0.760157	-5.42898
	0.74019	-5.96682	0.702176	-1.44676	0.762128	-5.40893
	0.742248	-5.97074	0.703745	-1.40329	0.764066	-5.38583
	0.744199	-5.96585	0.70539	-1.3607	0.766017	-5.35652
	0.746194	-5.96841	0.70702	-1.31693	0.767949	-5.33349
	0.748129	-5.96358	0.70864	-1.2743	0.769842	-5.30626
	0.750139	-5.95765	0.710301	-1.23285	0.771729	-5.27615
	0.752112	-5.95476	0.711933	-1.19234	0.773638	-5.24927
	0.754072	-5.95362	0.713627	-1.15349	0.775501	-5.21669
	0.756054	-5.95201	0.715293	-1.11507	0.777386	-5.18281
	0.758092	-5.95268	0.716943	-1.07713	0.779284	-5.14776
	0.760108	-5.9528	0.71865	-1.04107	0.781164	-5.11619
	0.761976	-5.94503	0.720415	-1.01013	0.783055	-5.08554
	0.763909	-5.9376	0.722131	-0.976676	0.784851	-5.04922
	0.765909	-5.93769	0.723823	-0.942697	0.786725	-5.0102
	0.767902	-5.93187	0.725523	-0.90953	0.78856	-4.97102
	0.769811	-5.92334	0.72725	-0.878634	0.79038	-4.93116
	0.77174	-5.9123	0.729005	-0.851144	0.792247	-4.89013
	0.773738	-5.91242	0.730799	-0.823302	0.794057	-4.845
	0.77577	-5.9165	0.732557	-0.796063	0.795837	-4.80187
	0.777816	-5.91644	0.734332	-0.768868	0.79764	-4.75504
	0.779711	-5.90796	0.736082	-0.741571	0.799407	-4.70761
	0.781571	-5.89136	0.737865	-0.715302	0.801183	-4.65935
	0.783649	-5.90548	0.739617	-0.690787	0.802929	-4.609
	0.785653	-5.90365	0.74142	-0.666324	0.804735	-4.56291
	0.787621	-5.90398	0.743246	-0.640679	0.806488	-4.51334
	0.78961	-5.89685	0.745043	-0.617903	0.808255	-4.45918
	0.791487	-5.88321	0.746883	-0.594504	0.80994	-4.40186
	0.793383	-5.86887	0.74864	-0.57061	0.811639	-4.34497
	0.795322	-5.86224	0.750452	-0.547397	0.813409	-4.28794
	0.797269	-5.85771	0.752232	-0.524517	0.815092	-4.22743
	0.799049	-5.83015	0.754058	-0.502418	0.816722	-4.16893
	0.800953	-5.8201	0.755848	-0.480742	0.818448	-4.1063
	0.802947	-5.81985	0.757704	-0.460408	0.820126	-4.04412
	0.804867	-5.8123	0.759537	-0.44208	0.821807	-3.9813
	0.806828	-5.80777	0.761391	-0.423336	0.82348	-3.91762
	0.808707	-5.79292	0.763176	-0.4047	0.825102	-3.85108
	0.810595	-5.78145	0.765054	-0.387298	0.82679	-3.78623
	0.812448	-5.7671	0.766902	-0.371553	0.828411	-3.71762
	0.814349	-5.74804	0.768803	-0.35643	0.830054	-3.65175
	0.816181	-5.72688	0.77063	-0.34119	0.831669	-3.58136
	0.818193	-5.72623	0.772499	-0.326467	0.83331	-3.50737
	0.819961	-5.70215	0.774395	-0.312359	0.83492	-3.43715
	0.821778	-5.68741	0.776231	-0.29848	0.836535	-3.36614
	0.823707	-5.67394	0.778141	-0.286372	0.838162	-3.29833
	0.825555	-5.65594	0.780106	-0.274196	0.839789	-3.22782
	0.827406	-5.6345	0.781941	-0.261535	0.841399	-3.15528
	0.829167	-5.61017	0.783818	-0.249414	0.843019	-3.08165
	0.830963	-5.58958	0.785727	-0.23831	0.844625	-3.00832
	0.832724	-5.56267	0.787624	-0.226945	0.846254	-2.93661
	0.834401	-5.52071	0.789543	-0.216204	0.84785	-2.86562
	0.836237	-5.49378	0.79151	-0.205894	0.849484	-2.79428
	0.838083	-5.47773	0.793418	-0.195496	0.851075	-2.72209
	0.839867	-5.45171	0.795288	-0.186539	0.852748	-2.64953
	0.841588	-5.42389	0.797211	-0.177805	0.854353	-2.58046
	0.843352	-5.39295	0.799131	-0.168886	0.855977	-2.50789
	0.845113	-5.36246	0.801048	-0.161005	0.857546	-2.44029
	0.846818	-5.33198	0.803004	-0.152976	0.859186	-2.37277
	0.848467	-5.28709	0.804947	-0.145691	0.860838	-2.30226
	0.850086	-5.24198	0.806879	-0.139073	0.862485	-2.2351
	0.851875	-5.20969	0.808823	-0.132777	0.864153	-2.16842
	0.85354	-5.17345	0.81073	-0.126467	0.865801	-2.10103
	0.855162	-5.12747	0.812735	-0.12049	0.867395	-2.03574
	0.856698	-5.07158	0.814673	-0.114631	0.869083	-1.9704
	0.858283	-5.02748	0.816605	-0.108595	0.870736	-1.90657
	0.860009	-4.98951	0.818568	-0.103501	0.872421	-1.84301
	0.861577	-4.93867	0.820494	-0.0988375	0.874111	-1.78122
	0.863106	-4.88341	0.822494	-0.0939054	0.875796	-1.72005
	0.864735	-4.83416	0.824416	-0.0892991	0.877485	-1.66081
	0.86623	-4.7779	0.826382	-0.0847275	0.87918	-1.60284
	0.867784	-4.72153	0.828342	-0.0801948	0.880867	-1.54459
	0.869315	-4.6709	0.830311	-0.0762688	0.882609	-1.4874
	0.870788	-4.60858	0.832265	-0.0723184	0.884346	-1.43051
	0.872283	-4.54108	0.83423	-0.0683147	0.886087	-1.37656
	0.873773	-4.48088	0.836204	-0.0652429	0.887815	-1.32377
	0.875202	-4.41591	0.838173	-0.0618406	0.889578	-1.27231
	0.876634	-4.34873	0.840166	-0.058497	0.891316	-1.22164
	0.878038	-4.27834	0.842091	-0.0555325	0.893092	-1.17202
	0.879554	-4.21113	0.844094	-0.05285	0.894839	-1.12384
	0.880934	-4.13991	0.846068	-0.0500378	0.896646	-1.07749
	0.882332	-4.06834	0.848031	-0.0476989	0.898419	-1.03215
	0.883764	-3.99831	0.850003	-0.045474	0.900212	-0.988169
	0.885153	-3.92421	0.851985	-0.0425928	0.902044	-0.944656
	0.886502	-3.847	0.854029	-0.0391384	0.903841	-0.902912
	0.887892	-3.77538	0.855961	-0.0370489	0.905657	-0.862753
	0.889296	-3.69565	0.857936	-0.0351083	0.907554	-0.823157
	0.890574	-3.61392	0.859941	-0.0333619	0.909345	-0.785182
	0.891898	-3.5368	0.861933	-0.0317394	0.911208	-0.748108
	0.893225	-3.45651	0.863856	-0.0300406	0.913045	-0.712268
	0.894596	-3.37813	0.865873	-0.0284084	0.914909	-0.677561
	0.895983	-3.28991	0.867879	-0.026943	0.916771	-0.64361
	0.897343	-3.20901	0.869856	-0.0254804	0.91867	-0.611322
	0.898563	-3.12222	0.871806	-0.0239651	0.920553	-0.580457
	0.899894	-3.03921	0.873778	-0.0227333	0.922432	-0.550026
	0.901191	-2.95479	0.875735	-0.021572	0.924365	-0.521172
	0.902515	-2.87223	0.877792	-0.0203563	0.926243	-0.493216
	0.903843	-2.79011	0.87971	-0.0194424	0.928189	-0.466129
	0.905098	-2.70338	0.881769	-0.0183239	0.930112	-0.44029
	0.906417	-2.61726	0.883697	-0.0172684	0.931993	-0.415454
	0.907727	-2.534	0.885702	-0.0165845	0.933948	-0.391954
	0.90904	-2.45085	0.887688	-0.0157975	0.935897	-0.369514
	0.910358	-2.36784	0.889652	-0.0149319	0.937875	-0.347074
	0.911622	-2.2844	0.891687	-0.0143052	0.9398	-0.326268
	0.912947	-2.20067	0.89366	-0.0135643	0.941801	-0.306223
	0.914236	-2.11743	0.895684	-0.0128393	0.943704	-0.287579
	0.915578	-2.03564	0.897651	-0.0122236	0.945719	-0.269427
	0.91688	-1.95427	0.899652	-0.0117531	0.947661	-0.252428
	0.918278	-1.87585	0.901643	-0.0111114	0.94969	-0.235879
	0.919571	-1.79516	0.903649	-0.0106951	0.951713	-0.220242
	0.920947	-1.71795	0.905619	-0.0102084	0.953693	-0.20541
	0.922277	-1.64113	0.907618	-0.00960525	0.955678	-0.191559
	0.923648	-1.56559	0.909598	-0.00916861	0.957682	-0.178518
	0.925024	-1.49111	0.911566	-0.0088431	0.95968	-0.16597
	0.926413	-1.41846	0.913583	-0.00826265	0.961743	-0.154259
	0.927819	-1.34829	0.91554	-0.00782531	0.96378	-0.14322
	0.929269	-1.27766	0.91756	-0.00765429	0.965766	-0.132967
	0.930674	-1.21045	0.919514	-0.0071523	0.967811	-0.123063
	0.932179	-1.14409	0.921572	-0.00677609	0.969805	-0.113859
	0.933612	-1.08032	0.923515	-0.00654265	0.971854	-0.105386
	0.935113	-1.01801	0.925494	-0.00622198	0.973927	-0.0957655
	0.936593	-0.958232	0.927514	-0.00588273	0.975996	-0.0878851
	0.938089	-0.900031	0.929473	-0.00569436	0.978027	-0.0809481
	0.939625	-0.843761	0.931493	-0.00530331	0.98008	-0.0744363
	0.941191	-0.790288	0.933482	-0.00508318	0.982138	-0.0682289
	0.942774	-0.738482	0.935434	-0.00490716	0.984198	-0.0627446
	0.944333	-0.689293	0.937434	-0.00468578	0.986271	-0.0575113
	0.945933	-0.642527	0.939411	-0.00442998	0.988369	-0.0525545
	0.947576	-0.59773	0.941416	-0.00429596	0.99041	-0.0481222
	0.949226	-0.555446	0.943446	-0.00406218	0.992492	-0.0439146
	0.950889	-0.515145	0.94542	-0.00379443	0.994527	-0.0398012
	0.952589	-0.477098	0.947378	-0.00359486	0.996598	-0.0373323
	0.954262	-0.44126	0.949341	-0.00341104	0.998663	-0.0350617
	0.95601	-0.407924	0.951387	-0.00318385	1.00077	-0.0319406
	0.957688	-0.376531	0.953363	-0.00301649	1.00284	-0.0291386
	0.959448	-0.347137	0.955362	-0.00279316	1.00493	-0.0265289
	0.961208	-0.319413	0.957359	-0.00264168	1.007	-0.0240766
	0.963043	-0.293928	0.95928	-0.00250553	1.00906	-0.0218067
	0.964772	-0.270286	0.961329	-0.00231488	1.01118	-0.0197895
	0.96662	-0.248545	0.963294	-0.00213313	1.01326	-0.017835
	0.968479	-0.228415	0.965267	-0.00195221	1.01531	-0.0159379
	0.970349	-0.210083	0.967291	-0.00183042	1.01744	-0.0143932
	0.972171	-0.193245	0.969286	-0.00156123	1.01948	-0.0130258
	0.974016	-0.177353	0.971256	-0.00142108	1.0216	-0.0115981
	0.975943	-0.163143	0.973266	-0.00130018	1.02367	-0.010348
	0.977766	-0.150004	0.975233	-0.00119742	1.02579	-0.00920187
	0.979711	-0.138134	0.977203	-0.00101491	1.0279	-0.00811197
	0.981655	-0.125242	0.9792	-0.000974736	1.02998	-0.00707618
	0.983552	-0.115445	0.981223	-0.000880292	1.03204	-0.00618895
	0.985475	-0.106257	0.983231	-0.000773578	1.03415	-0.00523418
	0.9874	-0.0981251	0.985172	-0.000631757	1.03624	-0.0044742
	0.989321	-0.0905577	0.987169	-0.000219797	1.03833	-0.0037029
	0.991234	-0.0837853	0.989144	-0.000426445	1.04047	-0.00303723
	0.993179	-0.0776112	0.991112	-0.000317586	1.04255	-0.00240654
	0.995154	-0.0723382	0.993166	-0.000491236	1.04463	-0.00165473
	0.997105	-0.0687515	0.995185	-0.000140846	1.0467	-0.0012275
	0.999147	-0.0636821	0.997171	0.000268232	1.04891	0.00137786

## Sheet: Onset & Tafel, Fig 2b
Sample	Sample composition (Pd at%)	Onset Potential (VRHE)AVG	Onset Potential (VRHE) standard deviation (error bar)	- Tafel Slope (mV/dec)AVG, lcd region	-Tafel Slope (mV/dec)AVG, lcd region standard deviation (error bar)
Pd	100	0.956	0.00433205	57.9	1.04271
Ag0.1Pd0.9	90	0.977	0.00319938	51.2	1.66938
Ag0.2Pd0.8	80	0.965	0.00147935	48.3	3.3879
Ag0.3Pd0.7	70	0.959	0.00585659	44.5	0.171498
Ag0.4Pd0.6	60	0.948	0.0067724	41.5	1.04277
Ag0.5Pd0.5	50	0.935	0.00769499	39.9	2.58612
Ag0.6Pd0.4	40	0.916	0.020017	45.7	4.53192
Ag0.7Pd0.3	30	0.891	0.00226797	89.6	6.52461
Ag0.8Pd0.2	20	0.871	0.00209973	97.9	1.21161
Ag0.9Pd0.1	10	0.843	0.00982746	94.4	0.490508
Ag	0	0.825	0.00811125	90.3	1.77769

## Sheet: Specific Avtivity, Fig 2c
Pd Percent	-j_kin (mA/cm2_afm)	-j_kin standard deviation (mA/cm2_afm)	-j_kin_per_Pdfrac (mA/cm2_afm/Pd_fraction)	-j_kin_per_Pdfrac standard deviation (mA/cm2_afm/Pd_fraction)
0	0.0145729	0.00454566	NaN	NaN
10	0.0172461	0.00449727	0.172461	0.00449727
20	0.0273369	0.000908919	0.136685	0.00454459
30	0.0724201	0.00508729	0.2414	0.0169576
40	0.20317	0.192328	0.507925	0.480819
50	0.674383	0.240054	1.34877	0.480108
60	1.17558	0.392231	1.9593	0.653718
70	1.24358	0.12217	1.77655	0.174529
80	1.95752	0.422903	2.4469	0.528629
90	3.46311	0.632231	3.8479	0.702479
100	0.775007	0.112763	0.775007	0.112763

## Sheet: DFT, Fig 3
Active site model	DGOH* (eV)	DGOOH* (eV)	UL (V)	Potential limiting step
Pt34	0.8	4	0.8	OH* + (H++e−) → H2O + *
Pd	0.79	4.12	0.79	OH* + (H++e−) → H2O + *
Ag	1.1	4.31	0.61	O2 + (H++e−) + * → OOH*
Ag(+5%)	0.94	4.19	0.73	O2 + (H++e−) + * → OOH*
Ag(−5%)	1.17	4.45	0.47	O2 + (H++e−) + * → OOH*
Pdatom−Ag	0.63	3.99	0.63	OH* + (H++e−) → H2O + *
Pdatom−Ag(+5%)	0.37	3.65	0.37	OH* + (H++e−) → H2O + *
Pdatom−Ag(−3%)	0.72	4.04	0.72	OH* + (H++e−) → H2O + *
Pdatom−Ag(−5%)	0.8	4.12	0.8	OH* + (H++e−) → H2O + *
Pdlayer−Ag	0.83	4.14	0.78	O2 + (H++e−) + * → OOH*
Aglayer−Pd	1.19	4.47	0.45	O2 + (H++e−) + * → OOH*
Ag3Pd1	0.72	3.99	0.72	OH* + (H++e−) → H2O + *
Ag2Pd2	0.82	4.09	0.82	OH* + (H++e−) → H2O + *
Ag1Pd3	0.83	4.07	0.83	OH* + (H++e−) → H2O + *
